# Supplementary material for: The effect of CEO’s compensation in driving corporate ESG greenwashing: Evidence from China
Source: PLoS One. 2024 Oct 24;19(10):e0312247. doi: 10.1371/journal.pone.0312247 (PMC11500961; doi:10.1371/journal.pone.0312247)
Supplement: S1 Data — (XLSX) [file pone.0312247.s003.xlsx]

## Sheet: 1
id	year	GW	P_cash	P_equity	size	lev	tbq	roa	Indep	dual	soe	big4	media	regu	man_cash	hold	loss	board	old	market	KZ	agency	IC	pollu	risk
1	2012
1	2013
1	2014
1	2015
1	2016
1	2017
1	2018
1	2019
1	2020
1	2021
2	2012	2.27725	16.4314	17.3896	26.6603	0.783163	1.07689	0.046407	0.363636	0	1	1	10.0472	0	15.8628	1	0	2.3979	3.8712	9.936	36.9605	0.0259378	1	0	0.00165196
2	2013	2.57181	16.4765	17.974	26.8954	0.77997	0.968694	0.042651	0.363636	0	1	1	10.4318	0	15.9258	1	0	2.3979	3.89182	10.237	24.273	0.021352	1	0	0.00390823
2	2014	1.73169	16.0835	18.0135	26.9546	0.772046	1.06491	0.039059	0.363636	0	1	1	10.5453	0	15.6293	1	0	2.3979	3.91202	10.445	15.426	0.0261103	1	0	0.0434819
2	2015	2.14889	16.1169	18.4957	27.1388	0.777015	1.19235	0.046351	0.363636	0	1	1	10.5947	4.75359	15.7542	1	0	2.3979	3.93183	11.076	18.8805	0.0239955	1	0	0.0402136
2	2016	1.53691	16.0969	18.959	27.4455	0.805367	1.06901	0.039322	0.363636	0	1	1	10.9486	3.82864	15.9462	1	0	2.3979	3.95124	10.49	17.3941	0.0280211	1	0	0.0281634
2	2017	1.18415	16.292	18.9948	27.784	0.839813	1.11796	0.037283	0.363636	1	1	1	10.2655	5.69036	16.0389	1	0	2.3979	3.97029	10.61	16.6728	0.036266	1	0	0.0222015
2	2018	1.89277	16.2384	0	28.0554	0.845856	1.01574	0.03658	0.363636	0	1	1	10.1074	6.74759	16.1006	0	0	2.3979	3.91202	10.854	23.5175	0.0344869	1	0	0.0243364
2	2019	1.631	16.238	0	28.1791	0.84359	1.04627	0.033839	0.4	0	1	1	9.87318	7.91717	15.989	0	0	2.30259	3.93183	11.342	29.846	0.0297855	1	0	0.0269035
2	2020	0.0751903	16.2342	0	28.2565	0.812835	0.992654	0.032952	0.363636	0	1	1	9.81302	8.03625	15.8864	0	0	2.3979	3.95124	11.673	29.0676	0.0244085	1	0	0.0033028
2	2021	-1.14372	15.595	0	28.293	0.797398	0.929695	0.019995	0.363636	0	1	1	9.34251	7.88608	15.5862	0	0	2.3979	3.97029	12.014	32.7062	0.0225447	1	0	0.014649
3	2012
3	2013
3	2014
3	2015
3	2016
3	2017
3	2018
3	2019
3	2020
3	2021
4	2012
4	2013
4	2014
4	2015
4	2016
4	2017
4	2018
4	2019
4	2020
4	2021
5	2012	-0.779617	13.6289	16.3306	22.9579	0.620165	1.29655	0.071277	0.333333	0	1	0	6.33683	0	13.4116	1	0	2.19722	3.95124	9.936	5.8498	0.0182869	1	0	0.057262
5	2013	-1.17406	13.6144	14.4041	23.0227	0.579972	1.24549	0.072289	0.333333	0	1	0	6.07764	0	13.5293	1	0	2.19722	3.78419	10.237	17.8213	0.0139539	1	0	0.16666
5	2014	0.0435904	13.7895	14.2287	23.1874	0.64142	1.44749	0.046967	0.333333	0	1	0	6.70196	0	13.6261	1	0	2.19722	3.80666	10.445	25.6136	0.0237975	1	0	0.187567
5	2015	-0.190138	13.8162	14.9178	23.2651	0.646151	1.86305	0.035883	0.375		1	0	6.56386	4.75359	13.5372	1	0	2.07944	3.82864	11.076	19.653	0.0159277	1	0	0.039003
5	2016	-1.07872	14.0079	14.6672	23.3012	0.610499	1.57695	0.062138	0.375		1	0	6.33683	3.82864	13.6974	1	0	2.07944	3.85015	10.49	3.24217	0.0185826	1	0	0.114179
5	2017
5	2018	-1.01752	14.2684	0	23.3287	0.528236	1.04476	0.069209	0.428571	0	1	0	5.36598	6.74759	13.8237	0	0	1.94591	4.06044	10.854	-5.9536	0.0490815	1	0	0.041022
5	2019	-1.05773	14.2278	0	23.4798	0.544612	1.00417	0.057582	0.428571	0	1	0	4.94876	7.91717	13.9285	0	0	1.94591	4.07754	11.342	12.7768	0.0341699	1	0	0.065515
5	2020
5	2021
6	2012
6	2013
6	2014
6	2015
6	2016
6	2017
6	2018
6	2019
6	2020
6	2021
7	2012
7	2013
7	2014	1.00858	12.4684	0	20.3288	0.112276	5.39696	0.011942	0.428571	0	0	0	5.77765		12.1118	0	0	1.94591	3.93183	9.212	4.69581	0.3043	0	0	0.0187359
7	2015	-0.458962	13.5292	0	22.0012	0.189809	2.88737	0.089088	0.428571	0	0	0	6.41017		13.802	0	0	1.94591	4.04305	9.192	-3.64256	0.229995	1	0	0.0718797
7	2016	-0.36586	14.5592	16.6321	22.8265	0.246583	2.29995	0.09006	0.428571	0	1	0	5.8693		13.8404	1	0	1.94591	3.73767	9.171	3.65427	0.201196	1	0	0.0669828
7	2017	-0.681593	14.5671	16.4634	23.0915	0.326949	2.16656	0.094283	0.428571	0	1	0	5.64545		14.0445	1	0	1.94591	3.7612	9.236	14.7076	0.195412	1	0	0.00830032
7	2018	-0.673306	15.268	15.9034	23.0714	0.29251	1.30841	0.032338	0.333333	0	1	0	6.00635		14.3601	1	0	2.19722	3.78419	9.239	19.3967	0.135219	1	0	0.0291832
7	2019	-0.305433	15.431	14.3972	23.2119	0.370962	1.19754	0.04064	0.333333	0	1	0	5.22575		14.6672	1	0	2.19722	3.80666	9.512	15.7245	0.131274	1	0	0.0313894
7	2020	0.117856	15.0129	0	23.2749	0.480167	1.02948	-0.071722	0.333333	0	1	0	5.31812		14.248	0	1	2.19722	3.82864	9.813	17.3673	0.178556	1	0	0.048723
7	2021
8	2012	0.511509	14.2258	14.3098	23.3013	0.643669	1.36857	0.024626	0.375	1	0	0	6.70564	0	13.8551	1	0	2.07944	3.95124	9.936	31.9054	0.11984	1	0	0.0528723
8	2013	0.0126812	14.1245	14.4772	23.3342	0.628798	1.49447	0.033166	0.375	1	0	0	6.32972	0	13.7122	1	0	2.07944	3.97029	10.237	23.8668	0.121983	1	0	0.0510249
8	2014	-1.63572	14.6821	14.7963	23.4128	0.628934	1.94283	0.033352	0.428571	1	0	0	6.47543	0	14.3445	1	0	1.94591	3.98898	10.445	20.1185	0.0989838	1	0	0.0138665
8	2015	-0.221946	14.5101	15.0999	23.6199	0.638202	2.13849	0.058826	0.428571	1	0	0	6.37673	4.75359	14.1199	1	0	1.94591	4.00733	11.076	14.0966	0.104444	1	0	0.0169053
8	2016	-1.38623	15.1798	15.0909	23.797	0.623791	1.64468	0.021113	0.333333	1	0	0	5.83773	3.82864	14.964	1	0	2.19722	4.02535	10.49	21.4055	0.112176	1	0	0.0185817
8	2017	-0.599417	15.4911	15.6818	24.0231	0.633121	1.20351	0.013266	0.333333	1	0	0	5.03695	5.69036	14.9992	1	0	2.19722	4.04305	10.61	17.4494	0.126592	1	0	0.00831074
8	2018	-0.726434	14.7119	15.3088	24.1194	0.649896	0.960785	0.023352	0.333333	1	0	0	4.8828	6.74759	14.4413	1	0	2.19722	4.06044	10.854	9.01878	0.0610598	1	0	0.0492378
8	2019	-0.532766	14.9554	15.4952	24.1314	0.645559	1.17165	0.023705	0.375	1	1	0	4.90527	7.91717	14.5536	1	0	2.07944	4.07754	11.342	19.2971	0.0590321	1	0	0.0387143
8	2020	-0.0635461	14.9552	15.8287	24.1845	0.584217	1.19178	0.034406	0.333333	1		0	5.38907	8.03625	14.7937	1	0	2.19722	4.09434	11.673	18.8092	0.0739098	1	0	0.0359567
8	2021
9	2012
9	2013
9	2014
9	2015
9	2016
9	2017
9	2018
9	2019
9	2020
9	2021
10	2012
10	2013
10	2014
10	2015
10	2016
10	2017
10	2018
10	2019
10	2020
10	2021
11	2012	0.573751	13.7088	17.4675	23.386	0.493004	1.47448	0.024972	0.333333	1	1	1	5.90263	0	13.3798	1	0	2.19722	4.21951	9.936	18.9809	0.074594	1	1	0.0431964
11	2013	0.414361	13.9551	17.4854	23.4366	0.442868	1.39645	0.110232	0.333333	1	1	1	5.34233	0	13.6373	1	0	2.19722	4.23411	10.237	-3.24395	0.085952	1	1	0.00519683
11	2014	-0.78517	13.7328	16.4561	23.4501	0.442985	1.42854	0.056255	0.333333	0	1	1	5.0814	0	13.5907	1	0	2.19722	3.91202	10.445	-11.3159	0.0837996	1	1	0.0146722
11	2015	-0.867822	13.9166	16.8456	23.4742	0.511696	1.91822	0.035597	0.6	0	0	1	5.99894	4.75359	13.6611	1	0	1.60944	3.93183	11.076	3.56911	0.089674	1	1	0.0214386
11	2016
11	2017	-1.04718	15.0808	0	23.6955	0.55057	1.40204	0.04518	0.333333	0	0	0	4.83628	5.69036	14.5736	0	0	2.19722	3.89182	10.61	7.97331	0.0834223	0	1	0.0339089
11	2018
11	2019
11	2020
11	2021
12	2012
12	2013
12	2014
12	2015
12	2016
12	2017
12	2018
12	2019
12	2020
12	2021
13	2012
13	2013
13	2014
13	2015
13	2016
13	2017
13	2018
13	2019
13	2020
13	2021
14	2012
14	2013
14	2014
14	2015
14	2016
14	2017
14	2018
14	2019
14	2020
14	2021
15	2012
15	2013
15	2014
15	2015
15	2016
15	2017
15	2018
15	2019
15	2020
15	2021
16	2012
16	2013
16	2014
16	2015
16	2016
16	2017
16	2018
16	2019
16	2020
16	2021
17	2012	-0.892715	15.3964	13.6867	23.0438	0.59178	1.20187	0.000824	0.333333	0	1	0	5.55683	0	14.347	1	0	2.19722	4.00733	9.936	19.7786	0.0174224	1	0	0.00662751
17	2013	0.00258808	15.0486	13.6553	23.3426	0.638573	1.18318	0.013291	0.333333	0	1	0	5.54126	0	14.1753	1	0	2.19722	4.02535	10.237	-11.5818	0.0226338	1	0	0.00839855
17	2014	-1.55287	15.3732	13.8706	23.394	0.649905	1.38056	0.011396	0.333333	0	1	0	5.20401	0	14.4428	1	0	2.19722	4.04305	10.445	2.36376	0.0190752	1	0	0.0216734
17	2015	-1.96439	15.2834	14.4795	23.3861	0.636919	1.87361	0.012551	0.333333	0	1	0	6.19441	4.75359	14.4608	1	0	2.19722	4.06044	11.076	1.50562	0.0248667	1	0	0.0232859
17	2016	-2.14453	15.2592	14.3059	23.1843	0.547908	1.73124	0.017175	0.333333	0	1	0	6.73102	3.82864	14.4342	1	0	2.19722	4.07754	10.49	12.7767	0.0318927	1	0	0.0226969
17	2017	-0.788087	15.345	14.2295	23.5326	0.642835	1.50459	0.040534	0.333333	0	1	0	7.25982	5.69036	14.5283	1	0	2.19722	4.07754	10.61	-1.97916	0.0345398	1	0	0.00664652
17	2018	-0.421216	15.4964	14.0066	23.4666	0.589001	1.13323	0.035183	0.333333	0	1	0	8.04687	6.74759	14.7895	1	0	2.19722	4.09434	10.854	4.76262	0.0246458	1	0	0.00889645
17	2019	-1.39218	15.332	14.2427	23.6385	0.615132	1.58546	0.025652	0.333333	0	1	0	7.09008	7.91717	14.6292	1	0	2.19722	4.11087	11.342	26.5576	0.0316116	1	0	0.0521032
17	2020	-1.3642	15.4681	15.0478	23.7976	0.629761	1.92216	0.04755	0.375	0	1	0	6.84482	8.03625	15.1844	1	0	2.07944	4.12713	11.673	2.33297	0.0302915	1	0	0.0998529
17	2021	-0.588589	15.5296	14.8855	24.0209	0.575808	1.48952	0.034265	0.333333	0	1	0	6.44731	7.88608	14.9187	1	0	2.19722	4.14313	12.014	11.3168	0.0366346	1	0	0.0995466
18	2012
18	2013
18	2014
18	2015
18	2016
18	2017
18	2018
18	2019
18	2020
18	2021
19	2012
19	2013
19	2014	-1.51753	13.454	0	20.508	0.749071	3.1684	0.011357	0.333333	0	1	0	1.79176	0	13.1688	0	0	2.19722	3.97029	10.445	34.4987	0.0848585	1	0	0.00990994
19	2015	-1.75255	12.5386	0	20.8791	0.248214	13.8027	0.043279	0.333333	0	1	0	2.77259	4.75359	12.7145	0	0	2.19722	3.7612	11.076	24.2594	0.0968043	0	0	0.0391387
19	2016	-0.995648	13.5041	0	20.8964	0.235883	9.71361	0.023428	0.333333	0	1	0	2.07944	3.82864	13.3439	0	0	2.19722	3.78419	10.49	31.453	0.113169	1	0	0.0312369
19	2017	-0.872479	13.6304	0	21.0621	0.28881	5.94892	0.050751	0.333333	0	1	0		5.69036	13.4391	0	0	2.19722	3.80666	10.61	37.2909	0.0902132	1	0	0.0362992
19	2018	-1.56713	13.8953	0	21.2291	0.337101	4.76551	0.056271	0.375	0	1	0		6.74759	13.3152	0	0	2.07944	4.06044	10.854	44.4051	0.0970058	1	0	0.0297036
19	2019	-1.71454	13.7615	0	21.2215	0.186276	5.36146	0.132447	0.333333	0	1	0		7.91717	13.6186	0	0	2.19722	4.07754	11.342	17.857	0.0653588	1	0	0.0292838
19	2020	-0.919856	13.8961	0	21.2588	0.189527	4.16033	0.035958	0.333333	0	1	0		8.03625	13.6471	0	0	2.19722	4.09434	11.673	5.71561	0.0779077	1	0	0.03547
19	2021	-0.933907	12.1894	0	21.3437	0.216415	3.44581	0.074019	0.333333	0	1	0		7.88608	13.6295	0	0	2.19722	3.93183	12.014	2.6019	0.0789631	1	0	0.0106189
20	2012	-0.512686	14.5698	0	21.9253	0.564416	1.23596	0.03621	0.333333	0	1	0	5.80513	0	14.2222	0	0	2.19722	3.85015	9.936	30.3736	0.0607404	1	0	0.0787622
20	2013	-0.106974	14.3927	0	21.9927	0.56759	1.34069	0.037797	0.375	0	1	0	6.04737	0	14.2451	0	0	2.07944	3.8712	10.237	20.7312	0.0565543	1	0	0.0921299
20	2014	-0.165216	14.4216	0	22.0201	0.552603	1.56319	0.040492	0.333333	0	1	0	5.99396	0	14.1888	0	0	2.19722	3.89182	10.445	14.5195	0.0603644	1	0	0.0355069
20	2015	-0.806887	14.4228	0	22.1694	0.457733	1.80954	0.03088	0.333333	0	1	0	6.23245	4.75359	14.2365	0	0	2.19722	3.91202	11.076	0.859576	0.0590999	1	0	0.037614
20	2016	-0.139285	14.4216	0	22.1108	0.406989	1.66699	0.026752	0.333333	0	1	0	5.96615	3.82864	14.2101	0	0	2.19722	3.93183	10.49	5.5849	0.062817	1	0	0.017463
20	2017	-0.0324208	14.1833	13.8104	21.9986	0.310582	1.57251	0.037606	0.333333	0	1	0	5.69373	5.69036	14.1809	1	0	2.19722	3.98898	10.61	1.35442	0.0681062	1	0	0.0329632
20	2018	-0.707009	14.2409	13.4787	22.0041	0.286011	1.10404	0.051211	0.333333	0	1	0	5.34233	6.74759	14.155	1	0	2.19722	4.00733	10.854	2.09168	0.060868	1	0	0.0334729
20	2019	-0.749412	14.3519	14.2133	22.0479	0.294179	1.4759	0.058666	0.333333	0	1	0	5.27811	7.91717	14.274	1	0	2.19722	4.02535	11.342	-1.7946	0.0606711	1	0	0.0330724
20	2020	-1.27515	14.4622	14.5733	22.1142	0.303269	1.41871	0.075613	0.333333	0	1	0	4.94164	8.03625	14.4226	1	0	2.19722	4.04305	11.673	-5.68231	0.0561575	1	0	0.014557
20	2021
21	2012	0.365313	13.6904	0	24.2002	0.457686	0.946113	0.035588	0.333333	0	1	1	5.8522	0	13.4391	0	0	2.19722	3.91202	9.936	16.4252	0.0373787	1	1	0.00984174
21	2013	0.524682	13.6029	0	24.2316	0.435835	0.953276	0.052823	0.333333	0	1	1	6.03787	0	13.5011	0	0	2.19722	3.93183	10.237	2.60243	0.0433222	1	1	0.016164
21	2014	-0.416267	13.6888	0	24.3724	0.470503	1.08622	0.065041	0.333333	0	1	1	6.04737	0	13.5621	0	0	2.19722	3.95124	10.445	3.16279	0.0394028	1	1	0.00785815
21	2015	0.617657	14.0621	0	24.7849	0.571741	1.08757	0.042643	0.333333	0	1	1	6.49375	4.75359	13.6332	0	0	2.19722	3.97029	11.076	1.69986	0.0566018	1	1	0.00910807
21	2016
21	2017	-0.975535	13.7644	0	25.0701	0.679887	0.990965	0.012239	0.333333	0	1	1	5.3799	5.69036	13.6771	0	0	2.19722	3.8712	10.61	23.1238	0.0501216	1	1	0.0151387
21	2018	-0.197676	13.9065	0	25.1668	0.676944	0.921597	0.008828	0.333333	0	1	1	5.22036	6.74759	13.5941	0	0	2.19722	3.89182	10.854	22.9738	0.0415834	1	1	0.00640751
21	2019	-0.042153	13.9657	0	25.2888	0.650566	0.90672	0.020191	0.333333	0	1	1	5.22036	7.91717	13.7038	0	0	2.19722	3.91202	11.342	22.3525	0.047021	1	1	0.009017
21	2020	-0.612138	14.0567	0	25.46	0.633063	0.88707	0.040609	0.333333	0	1	1	5.34233	8.03625	13.8295	0	0	2.19722	3.93183	11.673	17.7916	0.0707772	1	1	0.00293099
21	2021	1.09331	14.0617	0	25.6023	0.622932	0.915957	0.017181	0.333333	0	1	1	5.9135	7.88608	13.8413	0	0	2.19722	3.95124	12.014	22.4497	0.0473045	1	1	0.0123802
22	2012	0.261036	14.2637	0	22.9528	0.802164	1.8117	0.056987	0.375	0	1	1	5.03695	0	13.899	0	0	2.07944	3.97029	9.936	43.2308	0.0212094	1	0	0.0207385
22	2013	-0.0145727	14.4033	0	23.1264	0.790499	1.90759	0.052493	0.375	0	1	1	5.72359	0	14.0397	0	0	2.07944	3.98898	10.237	28.6224	0.0194291	1	0	0.0062273
22	2014	0.89109	14.4574	0	23.275	0.621854	1.68908	0.056085	0.333333	0	1	1	5.60947	0	14.1175	0	0	2.19722	4.00733	10.445	28.9397	0.0193267	1	0	0.0581661
22	2015
22	2016	-2.42244	14.4253	0	23.7826	0.581754	1.50696	0.06159	0.375	0	1	1	5.1358	3.82864	14.152	0	0	2.07944	3.89182	10.49	11.9979	0.0206236	1	0	0.0788511
22	2017	-0.734935	14.6264	0	23.8298	0.55569	1.53214	0.052988	0.428571	0	1	1	4.66344	5.69036	14.351	0	0	1.94591	3.91202	10.61	13.4993	0.0175716	1	0	0.0108864
22	2018	-0.854893	14.6264	0	24.0882	0.519335	1.07714	0.052597	0.333333	0	1	1	3.63759	6.74759	14.3822	0	0	2.19722	3.93183	10.854	-2.21377	0.0179056	1	0	0.0116878
22	2019	-0.224606	14.7318	0	24.2354	0.541779	1.06866	0.047532	0.363636	0	1	1	4.09434	7.91717	14.4524	0	0	2.3979	3.95124	11.342	6.68336	0.0158259	1	0	0.00751514
22	2020	-0.167779	14.7318	0	24.402	0.573461	1.03047	0.04676	0.363636	0	1	1	4.86753	8.03625	14.4016	0	0	2.3979	3.97029	11.673	15.9625	0.0166476	1	0	0.0110072
22	2021	-0.352899	14.7318	0	24.4794	0.57876	0.923216	0.037088	0.4	0	1	1	4.17439	7.88608	14.4661	0	0	2.30259	3.98898	12.014	18.4617	0.015116	1	0	0.0123348
23	2012
23	2013
23	2014
23	2015
23	2016
23	2017
23	2018
23	2019
23	2020
23	2021
24	2012
24	2013
24	2014
24	2015
24	2016
24	2017
24	2018
24	2019
24	2020
24	2021
25	2012	-0.980672	14.014	0	24.274	0.782565	1.00955	0.02018	0.333333	0	1	0	7.39695	0	13.8546	0	0	2.19722	3.78419	9.936	31.5245	0.0365622	1	0	0.127677
25	2013	-0.139623	14.0588	0	24.4271	0.779069	0.944796	0.024317	0.375	0	1	0	7.24494	0	13.8809	0	0	2.07944	3.80666	10.237	32.6419	0.0290763	1	0	0.0885733
25	2014	-1.06491	14.1328	0	24.5587	0.769711	1.10103	0.020775	0.333333	0	1	0	6.85224	0	13.9647	0	0	2.19722	3.82864	10.445	27.6603	0.0362607	1	0	0.0820256
25	2015	-1.03189	14.2691	0	24.7364	0.79961	1.26024	0.019703	0.333333	0	1	0	7.43721	4.75359	14.0411	0	0	2.19722	3.85015	11.076	26.0362	0.0258493	1	0	0.0250298
25	2016	-0.710732	14.407	0	24.8387	0.815795	1.07982	0.022544	0.428571	0	1	0	7.33172	3.82864	13.8941	0	0	1.94591	3.8712	10.49	14.0442	0.0235175	1	0	0.0869498
25	2017
25	2018	-1.29793	14.6906	11.0915	25.236	0.849079	0.946159	0.024015	0.333333	0	1	0	6.81014	6.74759	14.1889	1	0	2.19722	4.02535	10.854	30.8524	0.0424748	1	0	0.0673246
25	2019	-1.69354	14.9215	11.2336	25.9337	0.767767	0.963801	0.02157	0.375	0	1	0	6.65157	7.91717	14.5915	1	0	2.07944	4.02535	11.342	25.546	0.0464314	1	0	0.0247564
25	2020	-0.708141	14.4016	10.9937	26.0209	0.771622	0.943292	0.005847	0.363636	0	1	0	5.98394	8.03625	13.9918	1	0	2.3979	4.04305	11.673	25.3264	0.0371239	1	0	0.0350677
25	2021	0.882952	14.9907	10.6484	26.0833	0.755127	0.925136	0.00372	0.363636	0	1	0	5.92426	7.88608	14.44	1	0	2.3979	4.06044	12.014	34.8946	0.0365545	1	0	0.0455837
26	2012
26	2013
26	2014
26	2015
26	2016
26	2017
26	2018
26	2019
26	2020
26	2021
27	2012
27	2013
27	2014
27	2015
27	2016
27	2017
27	2018
27	2019
27	2020
27	2021
28	2012
28	2013
28	2014
28	2015	0.974261	12.7939	0	22.2046	0.579366	2.13405	0.059493	0.428571	0	0	0	5.57215		12.4769	0	0	1.94591	3.91202	10.578	17.5162	0.0972563	0	0	0.214681
28	2016	1.01319	12.7939	0	22.5148	0.65617	1.7705	0.040726	0.428571	0	0	0	5.64545		12.4769	0	0	1.94591	3.93183	9.639	22.6441	0.110076	1	0	0.00828345
28	2017
28	2018	1.18102	12.7939	0	22.899	0.626002	1.40173	0.026247	0.428571	0	0	0	5.64897		12.4723	0	0	1.94591	3.97029	9.746	27.5955	0.0988948	1	0	0.0167146
28	2019	1.0657	12.7939	0	24.5797	0.752553	1.04151	0.027432	0.428571	0	0	0	5.82895		12.4723	0	0	1.94591	3.98898	11.494	-8.13011	0.0537364	1	0	0.0233114
28	2020	0.396865	12.7939	0	24.6428	0.751984	0.959058	0.016965	0.428571	0	0	1	5.33272		12.4581	0	0	1.94591	4.00733	11.934	26.1484	0.0438692	1	0	0.0186701
28	2021
29	2012
29	2013
29	2014
29	2015
29	2016
29	2017
29	2018
29	2019
29	2020
29	2021
30	2012
30	2013
30	2014
30	2015
30	2016
30	2017
30	2018
30	2019
30	2020
30	2021
31	2012	2.35241	16.1161	0	24.8663	0.648892	1.06301	0.030316	0.375	0	1	1	7.20934	0	15.0174	0	0	2.07944	3.97029	9.936	30.6354	0.0678229	1	1	0.00458294
31	2013	3.78996	15.9785	15.6574	25.0083	0.662616	1.09597	0.038857	0.428571	0	1	1	7.05962	0	15.1182	1	0	1.94591	3.98898	10.237	19.1652	0.0691938	1	1	0.00287956
31	2014	0.56904	15.5638	15.8487	25.1981	0.689185	1.16523	0.037834	0.375	0	1	1	6.79234	0	15.1447	1	0	2.07944	4.00733	10.445	15.9625	0.0659105	1	1	0.0211413
31	2015	0.768643	15.6676	16.2043	25.3939	0.667536	1.1072	0.023357	0.428571	0	1	1	6.86589	4.75359	15.0898	1	0	1.94591	4.02535	11.076	25.5404	0.0700494	1	1	0.0545736
31	2016	2.36682	15.6028	15.7676	25.5485	0.685954	1.01499	0.006345	0.375	0	1	1	6.79571	3.82864	14.8213	1	0	2.07944	4.04305	10.49	22.5718	0.0817997	1	1	0.0535632
31	2017	1.38461	15.3577	16.0059	25.5954	0.668943	1.08098	0.024751	0.375	0	1	1	6.95655	5.69036	14.6049	1	0	2.07944	4.06044	10.61	24.5136	0.0715556	1	1	0.0350971
31	2018	1.05211	15.9226	15.7572	25.7914	0.670181	0.944346	0.028108	0.375	0	1	1	6.60665	6.74759	15.0814	1	0	2.07944	4.07754	10.854	24.7437	0.0549072	1	1	0.0159658
31	2019	0.941478	16.0616	15.723	25.8714	0.680212	0.951001	0.015167	0.375	0	1	1	6.52209	7.91717	15.2926	1	0	2.07944	4.09434	11.342	26.7262	0.0603328	1	1	0.0160712
31	2020	0.239316	16.1243	15.5471	25.7083	0.631672	1.0001	0.037772	0.333333	1	1	1	6.59987	8.03625	15.3787	1	0	2.19722	4.11087	11.673	18.8989	0.0516916	1	1	0.0454712
31	2021	-1.72658	16.6703	16.0987	25.7623	0.630773	1.01303	0.055639	0.333333	1	1	1	6.34212	7.88608	15.7862	1	0	2.19722	4.12713	12.014	10.2359	0.035126	1	1	0.0567171
32	2012
32	2013
32	2014
32	2015
32	2016
32	2017
32	2018
32	2019
32	2020
32	2021
33	2012
33	2013
33	2014
33	2015
33	2016
33	2017
33	2018
33	2019
33	2020
33	2021
34	2012
34	2013
34	2014
34	2015
34	2016
34	2017
34	2018
34	2019
34	2020
34	2021
35	2012
35	2013
35	2014
35	2015
35	2016
35	2017
35	2018
35	2019
35	2020
35	2021
36	2012
36	2013
36	2014
36	2015
36	2016
36	2017
36	2018
36	2019
36	2020
36	2021
37	2012	4.6391	14.1718	0	22.7778	0.608351	1.19044	0.017065	0.428571	0	1	1	6.27476	0	13.9791	0	0	1.94591	3.98898	9.936	26.7451	0.0823033	1	0	0.0304459
37	2013	2.85088	14.7238	0	22.7998	0.588088	1.40083	0.03619	0.333333	0	1	1	6.30445	0	14.2513	0	0	2.19722	3.7612	10.237	6.56124	0.0963932	1	0	0.0569256
37	2014	1.79277	14.771	0	23.4764	0.454445	1.4243	0.049973	0.333333	0	1	1	6.85541	0	14.3402	0	0	2.19722	3.78419	10.445	6.64918	0.105733	1	0	0.0478936
37	2015	2.12522	14.8198	12.9942	23.7973	0.387465	1.4144	0.029773	0.375	0	1	1	6.49979	4.75359	14.3425	1	0	2.07944	3.80666	11.076	-28.049	0.119211	1	0	0.0615884
37	2016
37	2017	0.992063	14.8271	12.9401	24.1128	0.511848	1.44314	0.031451	0.333333	0	1	0	6.93342	5.69036	14.3963	1	0	2.19722	3.85015	10.61	9.31486	0.110449	1	0	0.0878146
37	2018	1.2358	14.613	11.8983	24.8182	0.566855	0.932635	0.017143	0.333333	0	1	0	6.35263	6.74759	14.3316	1	0	2.19722	4.00733	10.854	16.9232	0.0259375	1	0	0.0100999
37	2019	0.9824	14.6628	11.9226	24.9046	0.591951	1.09082	0.013218	0.333333	0	1	0	6.76504	7.91717	14.4445	1	0	2.19722	4.02535	11.342	18.6622	0.0354211	1	0	0.00671636
37	2020	0.439384	14.6571	11.9944	25.0213	0.543647	1.0269	0.021215	0.333333	0	1	0	6.59441	8.03625	14.4647	1	0	2.19722	4.04305	11.673	13.406	0.0331441	1	0	0.0157515
37	2021	-0.504561	14.5999	11.5792	25.1107	0.566435	0.966506	0.020033	0.363636	0	1	0	5.95064	7.88608	14.5574	1	0	2.3979	3.68888	12.014	19.1398	0.0311936	1	0	0.014169
38	2012
38	2013
38	2014	-0.926388	14.3827	15.8983	22.0215	0.644927	2.17292	0.029602	0.428571	1	0	0	6.48768	0	13.7859	1	0	1.94591	4.04305	10.445	41.5275	0.0750267	1	1	0.114006
38	2015	-0.469895	14.3848	16.4249	22.2193	0.701165	2.50963	0.016788	0.428571	1	0	0	5.95842	4.75359	13.8335	1	0	1.94591	4.06044	11.076	29.234	0.0627991	1	1	0.108132
38	2016	-1.61462	14.3972	16.7322	22.6383	0.660779	1.84302	0.116608	0.428571	1	0	0	5.31812	3.82864	13.8382	1	0	1.94591	4.07754	10.49	-4.39415	0.0392371	1	1	0.112718
38	2017	-0.392111	14.6608	16.7077	22.7548	0.575245	1.3761	0.159729	0.428571	1	0	0	5.14166	5.69036	14.1053	1	0	1.94591	4.09434	10.61	7.96596	0.0491979	1	1	0.0875295
38	2018	-0.951433	14.6158	16.2073	23.0897	0.512594	0.903842	0.245694	0.428571	1	0	0	5.88888	6.74759	13.9815	1	0	1.94591	4.11087	10.854	3.40921	0.0437862	1	1	0.0200868
38	2019	-1.2492	14.6249	16.1114	23.1542	0.53991	0.943638	0.031483	0.428571	1	0	0	5.9428	7.91717	14.084	1	0	1.94591	4.12713	11.342	20.9378	0.0539059	1	1	0.0368096
38	2020	-1.40697	14.6426	16.4364	23.197	0.540957	0.884892	0.03286	0.428571	1	0	0	6.19236	8.03625	13.9441	1	0	1.94591	4.14313	11.673	17.2396	0.0447427	1	1	0.0246056
38	2021	-0.907669	14.6251	16.4325	23.2297	0.543997	0.88868	0.01878	0.428571	1	0	0	6.22654	7.88608	14.0329	1	0	1.94591	4.15888	12.014	22.065	0.0450343	1	1	0.0284211
39	2012
39	2013
39	2014
39	2015
39	2016
39	2017
39	2018
39	2019
39	2020
39	2021
40	2012
40	2013
40	2014
40	2015
40	2016
40	2017
40	2018
40	2019
40	2020
40	2021
41	2012	-1.92973	13.5836	0	24.2123	0.774421	1.02403	0.00065	0.333333	0	1	0	5.48894	0	13.3843	0	0	2.19722	3.93183	8.052	46.5769	0.0347835	1	1	0.0900301
41	2013	-2.01177	13.5371	0	24.0712	0.745773	0.956381	-0.005294	0.375	0	1	0	5.0876	0	13.3217	0	1	2.07944	3.95124	8.486	25.1142	0.0366612	1	1	0.0911147
41	2014	-0.87328	13.1212	0	24.2671	0.725987	1.13612	-0.047146	0.333333	0	1	0	5.84932	0.693147	12.9428	0	1	2.19722	3.97029	8.625	22.8028	0.0305987	1	1	0.0641516
41	2015
41	2016
41	2017	-1.58247	13.8969	0	24.1562	0.591054	1.07288	0.062278	0.333333	1	1	0	5.47227	0.693147	13.7517	0	0	2.19722	3.93183	8.506	10.6206	0.0477932	1	1	0.0672532
41	2018	-1.738	14.2259	0	24.2033	0.576934	0.869618	0.035433	0.333333	0	1	0	5.82008	0	14.1423	0	0	2.19722	3.95124	8.753	0.413892	0.0442743	1	1	0.0311236
41	2019	-1.81627	13.966	0	24.1029	0.51817	0.849944	0.033002	0.333333	0	1	0	5.04343	0.693147	13.6744	0	0	2.19722	3.97029	9.252	6.63458	0.038316	1	1	0.0122988
41	2020	-0.550779	13.7568	0	24.0519	0.494189	0.810643	0.01205	0.333333	0	1	0	5.4161	0	13.7375	0	0	2.19722	3.95124	9.564	5.8092	0.0428	1	1	0.0142815
41	2021
42	2012	-1.47349	14.6337	15.2774	23.3675	0.495988	1.82193	0.037986	0.363636	0	1	0	6.13773	0	14.3261	1	0	2.3979	4.02535	9.936	24.9863	0.0365999	1	1	0.0284882
42	2013	-0.181571	14.6551	15.326	23.3939	0.561427	1.45758	0.029525	0.363636	0	1	0	5.743	0	14.4236	1	0	2.3979	4.04305	10.237	17.8232	0.0276201	1	1	0.0200917
42	2014	-0.761151	14.5887	15.2089	23.3776	0.540798	1.91697	0.038464	0.363636	0	1	0	6.28972	0	14.2214	1	0	2.3979	4.06044	10.445	18.5994	0.0223868	1	1	0.0243876
42	2015	-1.25108	14.1754	0	23.4885	0.503239	2.35813	0.017324	0.4	0	1	0	6.37161	4.75359	14.3045	0	0	2.30259	3.89182	11.076	16.9723	0.0294411	1	1	0.0249025
42	2016	-1.29507	14.5767	0	23.5547	0.515829	1.96924	0.020815	0.4		1	0	5.94017	3.82864	14.2076	0	0	2.30259	3.91202	10.49	12.965	0.0337673	1	1	0.0312773
42	2017	-0.65285	15.4019	13.9455	23.6608	0.448532	1.79676	0.061028	0.444444	1	1	0	5.62402	5.69036	15.0263	1	0	2.19722	3.93183	10.61	-1.14229	0.0372537	1	1	0.0550297
42	2018	-0.659754	14.9187	13.7924	23.694	0.450591	1.17521	0.047405	0.333333	1	1	0	5.46383	6.74759	14.6832	1	0	2.19722	3.95124	10.854	1.47357	0.0224322	1	1	0.0242242
42	2019	0.134442	14.0922	0	23.7349	0.440773	1.19608	0.043759	0.333333	0	1	0	5.33272	7.91717	14.4743	0	0	2.19722	4.00733	11.342	3.02232	0.0223116	1	1	0.0153784
42	2020	-0.0166196	14.9064	0	23.9157	0.47259	1.17918	0.049244	0.333333	0	1	0	5.21494	8.03625	14.5154	0	0	2.19722	4.02535	11.673	8.87615	0.0160866	1	1	0.0231121
42	2021	1.23441	15.1362	0	24.0412	0.501386	1.15057	0.047009	0.333333	0	1	0	4.97673	7.88608	14.8583	0	0	2.19722	4.04305	12.014	11.5027	0.0116368	1	1	0.0256467
43	2012	0.19267	12.8544	0	23.0857	0.593047	1.33246	0.010443	0.384615	0	1	0	7.86634	0	12.9406	0	0	2.56495	3.73767	9.936	29.3801	0.231668	1	0	0.0508776
43	2013	0.329499	13.271	16.5128	23.2266	0.499835	1.54158	0.018903	0.384615	0	1	0	7.81561	0	13.2598	1	0	2.56495	3.91202	10.237	16.572	0.176721	0	0	0.0294108
43	2014	-1.43464	13.4615	16.6327	23.3483	0.554065	2.10185	0.010404	0.384615	0	1	0	8.11073	0	13.3312	1	0	2.56495	3.93183	10.445	17.9134	0.241824	1	0	0.0188404
43	2015	-1.86237	13.4324	17.1236	23.504	0.622803	2.4055	0.002957	0.384615	0	1	0	8.40201	4.75359	13.3574	1	0	2.56495	3.95124	11.076	14.9322	0.239115	1	0	0.0286802
43	2016	-1.95319	13.6559	16.8622	23.571	0.637762	1.85198	0.005589	0.384615	0	1	0	8.40335	3.82864	13.7	1	0	2.56495	3.97029	10.49	21.64	0.194311	1	0	0.0207408
43	2017	-1.62714	13.8504	16.5702	23.6594	0.659883	1.34938	0.00339	0.384615	0	1	0	8.35043	5.69036	13.719	1	0	2.56495	3.98898	10.61	22.3112	0.153537	1	0	0.0215821
43	2018	-1.48329	13.5272	0	23.6677	0.653134	1.08624	0.005297	0.384615	0	1	0	8.75826	6.74759	13.7568	0	0	2.56495	4.04305	10.854	19.6301	0.161719	1	0	0.018007
43	2019	-1.24593	13.5924	0	23.6988	0.649514	1.13336	0.021081	0.416667	0	1	0	8.45596	7.91717	13.5014	0	0	2.48491	4.06044	11.342	21.1163	0.136475	1	0	0.0128189
43	2020	-1.74809	13.6039	0	23.6888	0.634451	1.25091	0.022669	0.416667	0	1	0	8.59156	8.03625	13.3105	0	0	2.48491	4.07754	11.673	23.9261	0.127402	1	0	0.01495
43	2021	-0.263331	13.6413	0	23.7519	0.638294	1.1629	0.024733	0.416667	0	1	0	7.44366	7.88608	13.4708	0	0	2.48491	4.09434	12.014	21.6304	0.110827	1	0	0.0120518
44	2012
44	2013
44	2014	-0.946279	13.9838	0	22.121	0.411927	2.91249	0.105712	0.333333	1	0	0	6.36303	0	13.424	0	0	2.19722	3.82864	10.445	14.1687	0.0511082	1	0	0.100167
44	2015	-1.94365	14.2227	16.6315	22.545	0.404929	4.39817	0.073072	0.333333	1	0	0	6.7546	4.75359	13.5587	1	0	2.19722	3.8712	11.076	3.11162	0.0720832	1	0	0.100257
44	2016	-1.03862	14.5356	16.291	22.6581	0.410328	3.19188	0.06712	0.333333	1	0	0	6.18209	3.82864	14.1197	1	0	2.19722	3.8712	10.49	16.7866	0.0331788	1	0	0.0587434
44	2017	-1.72739	14.5087	16.3157	22.871	0.477586	2.346	0.058976	0.333333	1	0	0	6.30445	5.69036	14.0713	1	0	2.19722	3.89182	10.61	9.1871	0.0302014	1	0	0.0542214
44	2018	-1.40344	14.5087	16.0299	23.0556	0.500546	1.66624	0.080865	0.375	1	0	0	5.79301	6.74759	14.0969	1	0	2.07944	3.91202	10.854	18.3406	0.0228338	1	0	0.0518155
44	2019	-1.49696	14.5087	16.1817	23.1525	0.496825	1.80801	0.066251	0.333333	1	0	0	5.43372	7.91717	14.1303	1	0	2.19722	3.93183	11.342	13.0222	0.01568	1	0	0.0340752
44	2020	-1.55326	14.7477	16.0181	23.2281	0.50159	1.56377	0.061017	0.333333	1	0	0	5.06259	8.03625	14.293	1	0	2.19722	3.95124	11.673	21.9089	0.0121941	1	0	0.050828
44	2021
45	2012	2.79437	13.7267	15.4687	25.4003	0.789302	1.08256	-0.024478	0.357143	0	0	1	8.77385	0	13.1929	1	1	2.63906	3.8712	9.936	37.3576	0.131764	1	0	0.0174006
45	2013	1.56572	13.4195	15.5251	25.3292	0.763931	1.17343	0.013816	0.357143	0	0	1	8.62909	0	13.9674	1	0	2.63906	3.89182	10.237	24.009	0.127113	1	0	0.0222497
45	2014	2.34744	15.1579	15.8721	25.3887	0.752458	1.27458	0.026445	0.357143	0	0	1	8.55641	0	14.8496	1	0	2.63906	3.91202	10.445	19.8734	0.134785	1	0	0.00601603
45	2015
45	2016	1.807	15.8087	16.0813	25.6766	0.711347	1.1494	-0.010567	0.357143	1	0	1	8.98331	3.82864	15.0836	1	1	2.63906	3.91202	10.49	15.798	0.150241	1	0	0.0190453
45	2017	1.40881	15.5115	16.2697	25.6928	0.684777	1.60913	0.037719	0.357143	0	0	1	8.80147	5.69036	15.1851	1	0	2.63906	3.93183	10.61	19.0598	0.146789	1	0	0.0120685
45	2018	1.7585	14.4869	0	25.5858	0.745184	1.31133	-0.050853	0.333333	0	0	1	9.46094	6.74759	14.2144	0	1	2.19722	3.82864	10.854	33.3749	0.0425653	1	0	0.0666491
45	2019	1.14134	15.8076	14.0626	25.6735	0.731206	1.64936	0.042703	0.333333	0	0	1	8.76421	7.91717	15.6846	1	0	2.19722	3.85015	11.342	20.6711	0.0520884	1	0	0.0708456
45	2020	0.536671	16.2299	14.9874	25.7381	0.693813	1.54584	0.032358	0.333333	0	0	1	8.87752	8.03625	15.8661	1	0	2.19722	3.8712	11.673	18.532	0.0486003	1	0	0.0763448
45	2021
46	2012	-1.40011	13.7412	0	21.8832	0.756321	1.24573	0.051874	0.333333	0	1	0	6.4552		13.5564	0	0	2.19722	3.89182	8.895	31.8033	0.0260941	1	0	0.059268
46	2013	-1.92387	13.7576	0	22.1052	0.757927	1.46898	0.054648	0.333333	0	1	0	6.59987		13.5832	0	0	2.19722	3.91202	9.282	-10.3845	0.0170303	1	0	0.099621
46	2014	-0.882349	13.2224	0	22.3162	0.75983	1.69399	0.050407	0.333333	0	1	0	6.88755		13.4754	0	0	2.19722	3.85015	9.212	5.71356	0.0175264	1	0	0.102108
46	2015
46	2016	-1.11511	13.8978	0	23.2204	0.698646	1.65818	0.050319	0.333333	0	1	0	7.02198		13.6629	0	0	2.19722	3.89182	9.171	11.8319	0.0199955	1	0	0.0227267
46	2017	-0.61075	13.8927	0	23.1625	0.640241	1.3618	0.046006	0.333333	0	1	0	6.94698		13.6595	0	0	2.19722	3.91202	9.236	2.0749	0.0170935	1	0	0.0518929
46	2018	-0.797435	13.6266	0	23.1611	0.597413	1.09289	0.053927	0.333333	0	1	0	6.82111		13.7365	0	0	2.19722	3.8712	9.239	4.26741	0.0179708	1	0	0.0586325
46	2019	-0.938495	14.0585	0	23.4142	0.630137	1.06663	0.056468	0.375	0	1	0	6.72503		13.7622	0	0	2.07944	3.89182	9.512	32.6917	0.0175789	1	0	0.111424
46	2020	-0.982594	14.1195	0	23.6181	0.655597	0.976456	0.047774	0.333333	0	1	0	6.43455		13.7581	0	0	2.19722	3.91202	9.813	28.8785	0.0167408	1	0	0.0631447
46	2021	1.4857	13.9723	0	23.6856	0.6463	0.991091	0.036182	0.333333	0	1	0	5.83481		13.783	0	0	2.19722	3.93183	10.123	15.8693	0.0199872	1	0	0.09766
47	2012	-1.62968	13.8203	11.7599	24.3915	0.738523	0.935517	0.002652	0.333333	0	1	0	5.92959	0	13.5093	1	0	2.19722	3.82864	9.936	26.337	0.0416719	1	0	0.0803106
47	2013
47	2014	-1.36156	13.9638	11.9886	24.4258	0.791154	0.978179	-0.008519	0.333333	0	1	0	5.82305	0	13.6927	1	1	2.19722	3.8712	10.445	23.156	0.0419358	1	0	0.0500179
47	2015
47	2016	-1.8028	8.80986	0	24.4334	0.767378	1.17034	0.005345	0.333333	0	1	0	6.28972	3.82864	13.324	0	0	2.19722	3.93183	10.49	25.7814	0.0422633	1	0	0.010833
47	2017	-2.40261	12.9463	0	23.4447	0.502777	1.77388	0.020749	0.333333	0	1	0	4.62497	5.69036	13.0301	0	0	2.19722	3.95124	10.61	25.7362	0.115809	1	0	0.0424842
47	2018	-2.37513	14.0341	12.9182	23.496	0.584406	1.38523	0.067707	0.333333	0	1	0	4.7185	6.74759	14.1592	1	0	2.19722	4.04305	10.854	16.6451	0.059406	1	0	0.0390044
47	2019	-1.77583	14.5435	13.3816	23.7992	0.600809	2.44883	0.060487	0.333333	0	1	0	4.79579	7.91717	14.333	1	0	2.19722	4.06044	11.342	23.0039	0.0528563	1	0	0.0175917
47	2020
47	2021
48	2012
48	2013
48	2014
48	2015
48	2016
48	2017
48	2018
48	2019
48	2020
48	2021
49	2012	-1.83787	13.5466	16.9034	25.0137	0.699528	1.19128	0.059763	0.5	0	1	0	6.65673	0	13.4871	1	0	2.30259	4.04305	9.936	25.7611	0.0713725	1	0	0.104925
49	2013	-1.48394	14.0798	0	25.1992	0.685297	1.05333	0.061614	0.555556	0	1	0	6.36475	0	13.6959	0	0	2.19722	3.80666	10.237	14.9402	0.0616336	1	0	0.068399
49	2014	-0.509857	13.4788	0	25.2758	0.660105	1.12516	0.061184	0.625	0	1	0	6.22456	0	13.6773	0	0	2.07944	3.82864	10.445	21.3949	0.0607533	1	0	0.0681354
49	2015	-0.241095	13.3444	17.201	25.4705	0.634098	1.08276	0.049903	0.625	0	1	0	6.52356	4.75359	13.7899	1	0	2.07944	3.82864	11.076	18.7412	0.0668988	1	0	0.0601084
49	2016
49	2017
49	2018
49	2019
49	2020
49	2021
50	2012
50	2013
50	2014
50	2015
50	2016
50	2017
50	2018
50	2019
50	2020
50	2021
51	2012
51	2013
51	2014	-0.224613	14.0779	14.6403	22.9883	0.814926	1.55643	0.009476	0.363636	0	0	0	5.86647	0	13.3595	1	0	2.3979	4.02535	10.445	28.5465	0.0395068	1	0	0.00236457
51	2015	-0.8361	14.1303	17.9474	23.2698	0.832078	2.2074	0.046306	0.363636	0	0	0	6.1506	4.75359	13.5411	1	0	2.3979	4.04305	11.076	20.8265	0.0415458	1	0	0.0121483
51	2016	-1.2615	14.195	18.3089	23.5364	0.647212	1.45162	0.033908	0.428571	0	0	0	5.16479	3.82864	13.8617	1	0	1.94591	4.06044	10.49	26.4573	0.0334428	1	0	0.0513143
51	2017	-1.2532	14.984	17.8131	24.1529	0.790373	1.20786	0.034667	0.428571	0	0	0	4.8828	5.69036	14.6504	1	0	1.94591	4.07754	10.61	39.1293	0.0263691	1	0	0.0530732
51	2018	-0.861888	15.2577	17.524	24.4399	0.825944	1.01243	0.020284	0.428571	0	0	0	5.04343	6.74759	14.9191	1	0	1.94591	4.09434	10.854	33.5873	0.030405	1	0	0.0332163
51	2019	1.77616	13.6682	15.3873	24.4409	0.809302	1.05657	0.012514	0.333333	0	0	0	5.19296	7.91717	14.0409	1	0	2.19722	3.85015	11.342	26.5529	0.0288085	1	0	0.0675799
51	2020	1.12396	15.0112	15.5912	24.4051	0.811438	1.08495	-0.001021	0.333333	0	0	0	5.23644	8.03625	13.9598	1	1	2.19722	3.8712	11.673	29.716	0.0263053	1	0	0.0443599
51	2021
52	2012	-0.83842	13.1603	0	22.3896	0.074929	1.56111	0.082953	0.333333	0	1	0	6.19236	0	12.9417	0	0	2.19722	3.97029	9.936	0.954082	0.181105	1	0	0.0136837
52	2013	-0.197595	13.1527	0	22.4437	0.085955	2.18903	0.07808	0.333333	0	1	0	5.03695	0	12.9601	0	0	2.19722	3.98898	10.237	1.65771	0.153021	1	0	0.00287956
52	2014	-0.748739	13.2242	0	22.644	0.188218	2.99932	0.076284	0.333333	0	1	0	4.98361	0	12.9438	0	0	2.19722	3.80666	10.445	1.35831	0.169815	1	0	0.00236457
52	2015	-0.965655	13.2435	0	22.7874	0.229364	2.35423	0.071088	0.333333	0	1	0	5.24702	4.75359	13.0645	0	0	2.19722	3.82864	11.076	3.50258	0.259931	1	0	0.00941326
52	2016	-1.11799	13.2446	0	22.8343	0.215342	1.89243	0.047694	0.333333	0	1	0	6.8638	3.82864	13.0453	0	0	2.19722	3.85015	10.49	6.95355	0.215691	1	0	0.00781188
52	2017	-1.72426	13.4774	0	22.9529	0.238875	1.84136	0.049319	0.333333	0	1	0	5.88888	5.69036	13.2913	0	0	2.19722	3.93183	10.61	10.8529	0.260343	1	0	0.0043205
52	2018	-1.47436	13.6017	0	23.0564	0.248857	1.19078	0.049553	0.333333	0	1	0	4.85203	6.74759	13.3436	0	0	2.19722	3.95124	10.854	10.6774	0.237808	1	0	0.00205734
52	2019	-1.23798	13.6577	0	23.1227	0.257485	1.24998	0.03699	0.333333	0	1	0	5.03695	7.91717	13.4775	0	0	2.19722	4.00733	11.342	10.478	0.16212	1	0	0.00771763
52	2020	-1.41713	13.6577	0	23.2967	0.2492	1.33344	0.031767	0.25	0	1	0	5.15329	8.03625	13.4556	0	0	2.07944	4.02535	11.673	8.17179	0.195173	1	0	0.00730465
52	2021	-0.71668	13.7107	0	23.3588	0.26846	1.12292	0.035759	0.333333	0	1	0	4.97673	7.88608	13.3714	0	0	2.19722	4.04305	12.014	8.79094	0.176582	1	0	0.0020248
53	2012	-1.54711	13.4392	0	23.0653	0.293495	0.919065	0.059951	0.333333	0	1	0	5.27811	0	13.2825	0	0	2.19722	3.82864	9.936	7.59044	0.0301813	1	0	0.033781
53	2013	-1.20898	13.4263	0	23.1965	0.341296	0.958888	0.045728	0.333333	0	1	0	5.12396	0	13.2705	0	0	2.19722	3.85015	10.237	4.51504	0.0309857	1	0	0.00287956
53	2014	-0.669153	13.5133	0	23.2647	0.376038	1.14881	0.022466	0.333333	0	1	0	4.82028	0	13.3426	0	0	2.19722	3.8712	10.445	4.09437	0.0271296	1	0	0.00482797
53	2015	-1.79195	13.56	0	23.2044	0.142207	1.54198	0.043236	0.333333	0	1	0	5.15906	4.75359	13.4173	0	0	2.19722	3.89182	11.076	-7.74163	0.0176631	1	0	0.0144674
53	2016	-1.9493	13.6084	0	23.2474	0.141008	1.45562	0.04706	0.333333	0	1	0		3.82864	13.335	0	0	2.19722	3.91202	10.49	-9.13851	0.0257867	1	0	0.014395
53	2017	-0.0890405	13.7306	0	23.2972	0.144605	1.50481	0.052743	0.333333	0	1	0	4.11087	5.69036	13.4154	0	0	2.19722	3.93183	10.61	-7.74348	0.025205	1	0	0.00819096
53	2018	-1.78514	13.7659	0	23.3225	0.13351	1.32098	0.051321	0.333333	0	1	0	4.26268	6.74759	13.4906	0	0	2.19722	3.95124	10.854	-6.95801	0.0266849	1	0	0.00663874
53	2019	-1.37441	13.8251	0	23.3639	0.138555	1.56747	0.044083	0.333333	0	1	0	5.09375	7.91717	13.5012	0	0	2.19722	3.97029	11.342	-3.26539	0.028468	1	0	0.00711088
53	2020	-0.912538	13.9086	0	23.4391	0.210235	1.31853	0.002641	0.333333	0	1	0	5.11199	8.03625	13.5455	0	0	2.19722	3.98898	11.673	6.9601	0.0426603	1	0	0.023818
53	2021
54	2012	0.502038	13.6193	0	22.8725	0.624482	1.06891	0.031084	0.428571	0	1	0	4.77912	0	13.4541	0	0	1.94591	3.78419	9.936	24.8287	0.0419852	1	0	0.0447581
54	2013	1.34508	13.6743	0	23.0048	0.655718	1.03492	0.041201	0.428571	0	1	0	4.60517	0	13.5564	0	0	1.94591	3.80666	10.237	10.1993	0.0283274	1	0	0.0287486
54	2014	0.124816	13.7997	0	23.1236	0.664769	1.35623	0.040492	0.428571	0	1	0	6.03069	0	13.4978	0	0	1.94591	3.82864	10.445	12.5872	0.0255744	1	0	0.0220541
54	2015	-1.34842	13.8288	0	23.5299	0.625577	1.32628	0.028453	0.428571	0	1	0	5.57215	4.75359	13.653	0	0	1.94591	3.85015	11.076	23.5484	0.0230337	1	0	0.10272
54	2016	-0.0381502	14.0719	0	23.6829	0.671569	1.17526	0.024893	0.428571	0	1	0	5.32301	3.82864	13.8603	0	0	1.94591	3.8712	10.49	18.1041	0.0248218	1	0	0.0824801
54	2017	-0.297396	14.195	0	23.9734	0.74455	1.13613	0.026539	0.428571	0	1	0	5.33754	5.69036	13.9495	0	0	1.94591	3.89182	10.61	31.983	0.0315021	1	0	0.0493073
54	2018	-0.446508	14.4477	0	24.1809	0.724716	0.933024	0.026954	0.428571	0	1	0	4.61512	6.74759	13.8131	0	0	1.94591	3.91202	10.854	22.2875	0.0264404	1	0	0.0227562
54	2019	-0.384618	14.2783	0	24.4199	0.760364	1.00602	0.034242	0.428571	0	1	0	4.94876	7.91717	13.9835	0	0	1.94591	3.93183	11.342	23.2078	0.0234162	1	0	0.0347691
54	2020	-1.39733	14.3805	0	24.6151	0.774743	1.00126	0.033339	0.5	0	1	0	5.26786	8.03625	13.941	0	0	1.79176	3.89182	11.673	26.1582	0.0194	1	0	0.0114015
54	2021
55	2012
55	2013
55	2014
55	2015
55	2016
55	2017
55	2018
55	2019
55	2020
55	2021
56	2012
56	2013
56	2014
56	2015
56	2016
56	2017
56	2018
56	2019
56	2020
56	2021
57	2012	-0.187712	15.0043	20.7364	25.1021	0.74628	0.980421	0.016555	0.375	1		0	7.7437	0	14.5411	1	0	2.07944	4.00733	9.936	29.42	0.0550112	1	0	0.0179653
57	2013	0.0477383	15.0714	20.9457	25.081	0.744391	0.999027	0.036555	0.333333	1		0	7.83518	0	14.6119	1	0	2.19722	4.02535	10.237	18.5849	0.0583327	1	0	0.0220893
57	2014	0.256062	15.1391	21.2764	25.2545	0.710795	1.08394	0.049518	0.333333	1		0	7.88796	0	14.4802	1	0	2.19722	4.04305	10.445	11.2253	0.0600849	1	0	0.00863659
57	2015	2.02906	15.1646	21.8479	25.4396	0.663286	1.09522	0.031569	0.333333	1		0	8.23827	2.63906	14.734	1	0	2.48491	4.06044	11.076	9.2902	0.0647426	1	0	0.00461384
57	2016	1.55437	15.195	21.528	25.7146	0.689087	0.972744	0.016513	0.333333	1		0	8.04109	4.90527	14.984	1	0	2.48491	4.07754	10.49	10.1813	0.0794943	1	0	0.00592501
57	2017	1.4665	15.3978	21.5928	25.8003	0.662227	0.994039	0.02306	0.333333	1		0	7.89096	6.32257	15.1217	1	0	2.48491	4.09434	10.61	13.3558	0.0845119	1	0	0.006039
57	2018	1.04627	14.9112	21.386	25.9847	0.684216	0.875775	0.023029	0.333333	1		0	7.5979	5.36129	14.8201	1	0	2.48491	4.11087	10.854	12.9018	0.0377285	1	0	0.00177842
57	2019	1.31958	15.7302	21.77	25.8283	0.612465	0.980635	0.020457	0.444444	1		0	7.92407	6.8222	15.3874	1	0	2.19722	4.12713	11.342	17.0681	0.0249539	1	0	0.008098
57	2020	0.497473	15.8712	22.2912	26.2759	0.650817	1.03247	0.023963	0.4	1		0	6.95464	6.2634	15.3343	1	0	2.30259	4.14313	11.673	13.7469	0.0305547	1	0	0.00780708
57	2021	0.419187	16.3904	22.5323	26.4557	0.612464	0.897539	0.052799	0.363636	1		0	6.1334	5.12396	15.7462	1	0	2.3979	4.15888	12.014	11.2108	0.0265101	1	0	0.0228082
58	2012
58	2013
58	2014
58	2015
58	2016
58	2017
58	2018
58	2019
58	2020
58	2021
59	2012
59	2013
59	2014
59	2015
59	2016
59	2017
59	2018
59	2019
59	2020
59	2021
60	2012
60	2013
60	2014
60	2015
60	2016
60	2017
60	2018
60	2019
60	2020
60	2021
61	2012
61	2013	1.68562	13.8472	0	22.3495	0.643314	1.26244	0.059707	0.333333	1	0	0	6.69332	0	13.5487	0	0	2.48491	3.68888	10.053	-0.16107	0.120688	1	0	0.148641
61	2014	1.8977	14.4553	0	22.4385	0.602917	1.48699	0.072137	0.333333	1	1	0	7.46164	0	13.7341	0	0	2.48491	3.71357	10.335	0.119256	0.111367	1	0	0.0353624
61	2015	0.703276	14.5036	0	23.2629	0.269583	2.13649	0.058418	0.384615	0	1	0	6.65673	5.70378	13.7204	0	0	2.56495	3.73767	10.492	-49.7568	0.113149	1	0	0.0734595
61	2016	0.0239284	14.5036	0	23.3647	0.279278	1.76854	0.044976	0.416667	0	1	0	5.9428	7.09423	13.8711	0	0	2.48491	3.7612	10.43	-17.8171	0.113861	1	0	0.0819032
61	2017
61	2018	-0.275008	13.9576	0	23.4139	0.277813	1.04367	0.044181	0.4	0	1	0	5.0876	7.87169	13.5734	0	0	2.30259	3.7612	10.802	-11.916	0.0817747	1	0	0.0128408
61	2019	-0.518881	14.0266	0	23.4784	0.300245	1.22504	0.042379	0.333333	0	1	0	5.1299	5.84064	13.7484	0	0	2.48491	3.78419	10.827	-21.1024	0.0798215	1	0	0.0120635
61	2020	-0.69812	14.0266	0	23.8777	0.40751	1.05815	0.039787	0.333333	0	1	0	4.98361	5.23111	13.6445	0	0	2.48491	3.80666	11.137	3.48561	0.102506	1	0	0.0132412
61	2021
62	2012	1.17014	14.8088	14.6965	25.2116	0.53707	1.27254	0.093786	0.571429	1		0	8.08703	0	14.2434	1	0	1.94591	4.04305	6.924	16.4504	0.0395453	1	0	0.0132042
62	2013	1.0134	14.8088	17.3475	25.2179	0.530345	0.999509	0.044276	0.571429	1		0	8.36124	0	14.2605	1	0	1.94591	4.06044	7.417	9.52712	0.0498108	1	0	0.0134471
62	2014	0.153508	14.5186	17.0602	25.264	0.56006	1.11401	0.006851	0.571429	1		0	7.74803	1.60944	13.9528	1	0	1.94591	4.07754	8.132	21.5877	0.0736947	1	0	0.0606417
62	2015	-0.527574	14.1156	17.3139	25.2636	0.566712	1.00344	0.000972	0.5	1		0	7.77654	3.21888	13.5599	1	0	1.79176	4.09434	8.724	16.4039	0.081211	1	0	0.0451313
62	2016	-0.5993	14.8088	16.9306	25.2135	0.576009	0.972495	-0.009896	0.571429	1		0	7.82204	4.43082	14.3027	1	1	1.94591	4.11087	8.18	14.6746	0.0849937	1	0	0.053316
62	2017	0.478221	14.8088	17.4208	25.1439	0.540256	0.967453	0.014487	0.571429	1		0	7.84776	5.71043	14.2834	1	0	1.94591	4.12713	8.447	11.0571	0.0748818	1	0	0.0377918
62	2018	0.752156	14.8088	17.28	25.2608	0.585172	0.905477	0.022158	0.571429	1		0	7.30921	3.46574	14.3777	1	0	1.94591	4.14313	8.683	-0.024128	0.0501338	1	0	0.0152028
62	2019	0.0985823	14.8088	17.7142	25.2458	0.570609	1.11422	0.046087	0.571429	1		0	7.63723	2.07944	14.2505	1	0	1.94591	4.15888	8.75	17.503	0.0368353	1	0	0.016738
62	2020	0.224378	14.8088	18.2019	25.4792	0.588158	1.21669	0.070607	0.571429	1		0	7.61085	2.56495	14.2734	1	0	1.94591	4.17439	9.037	5.27152	0.0296462	1	0	0.0068975
62	2021	-0.406896	14.8088	18.48	25.5274	0.522225	1.02619	0.053598	0.571429	1		0	7.10085	3.98898	14.3764	1	0	1.94591	4.18965	9.333	12.1535	0.0245157	1	0	0.0255749
63	2012
63	2013
63	2014	1.02555	12.0424	0	22.4376	0.554528	1.79596	0.004284	0.333333	0	1	0	5.2933	2.48491	11.783	0	0	2.19722	3.80666	6.969	23.6611	0.0323276	1	0	0.0220696
63	2015	0.250385	12.5525	13.5592	23.1159	0.503495	2.05624	0.030157	0.363636	0	1	0	6.00881	4.46591	12.5917	1	0	2.3979	3.82864	7.592	19.9128	0.0326448	1	0	0.0331214
63	2016	0.549874	12.6568	13.2588	23.273	0.551411	1.47741	0.029225	0.363636	0	1	0	5.0876	2.48491	12.7588	1	0	2.3979	3.85015	7.201	12.4365	0.0262785	1	0	0.042328
63	2017	0.167566	13.4795	19.1277	23.2719	0.52987	1.34145	0.027744	0.363636	0	1	0	5.41165	5.3845	13.1079	1	0	2.3979	3.85015	7.637	17.6197	0.0295315	1	0	0.0443394
63	2018	-0.521211	13.6036	18.7843	23.3725	0.569219	1.17617	0.013585	0.363636	0	1	0	4.68213	7.67276	13.2655	1	0	2.3979	3.89182	8.104	13.6979	0.0294559	1	0	0.0170672
63	2019	-0.988487	13.6491	18.2801	23.3734	0.581776	1.34561	0.006729	0.363636	0	1	0	4.79579	7.06561	13.3788	1	0	2.3979	3.91202	8.493	23.2955	0.030054	1	0	0.0211049
63	2020	-1.0234	13.6483	18.5591	23.4243	0.594665	1.25598	0.007374	0.363636	0	1	0	4.43082	7.42357	13.0447	1	0	2.3979	3.93183	8.717	17.5134	0.0283344	1	0	0.0251611
63	2021	0.298885	13.9362	18.2373	23.5325	0.628158	1.29068	0.008238	0.363636	0	1	0	4.38203	5.95842	13.431	1	0	2.3979	3.95124	8.946	23.6092	0.0294365	1	0	0.0251273
64	2012	0.126336	15.106	0	21.8175	0.302494	1.33822	0.032852	0.333333	0	0	0	5.86079	0	14.3155	0	0	2.19722	3.73767	3.359	10.1599	0.0280975	1	0	0.00891724
64	2013	-0.851385	14.7129	0	21.8162	0.30427	1.47365	0.011759	0.333333	0	0	0	5.31812	0	13.8523	0	0	2.19722	3.7612	3.58	1.88701	0.0492565	1	0	0.00741424
64	2014	-0.777342	14.8858	0	21.8112	0.264477	1.91298	0.044555	0.333333	0	0	0	5.71703	0	14.1395	0	0	2.19722	3.78419	4.076	-2.59371	0.0679421	1	0	0.0168831
64	2015	-0.911344	14.7224	12.6309	21.8047	0.260288	1.77762	0.020305	0.333333	0	0	0	6.03309	5.51343	13.9462	1	0	2.19722	3.80666	4.862	5.62762	0.113401	1	0	0.0548551
64	2016	-0.419391	14.5782	12.3539	21.8599	0.292732	1.60511	0.011826	0.333333	0	0	0	5.68017	5.50939	13.7713	1	0	2.19722	3.82864	4.448	4.37006	0.131942	1	0	0.0537269
64	2017	-0.115786	14.1187	0	21.8344	0.310459	1.14512	-0.023117	0.333333	1	0	0	5.2575	6.6733	13.3455	0	1	2.19722	4.06044	5.293	6.38782	0.178551	1	0	0.0264818
64	2018	-0.349897	14.8664	0	21.7312	0.218467	0.959474	0.01725	0.333333	1	0	0	5.57973	5.83773	14.1444	0	0	2.19722	4.07754	5.32	3.44652	0.134475	1	0	0.00403221
64	2019	-0.775611	14.4868	0	21.759	0.224618	1.19552	0.009379	0.333333	1	0	0	5.3799	2.63906	13.7409	0	0	2.19722	4.09434	5.448	11.2677	0.128327	1	0	0.0159
64	2020	-1.18271	15.0376	0	21.7089	0.181153	1.09969	0.030929	0.333333	1	0	0	5.32788	3.73767	14.2685	0	0	2.19722	4.11087	5.784	11.6197	0.136055	1	0	0.015099
64	2021
65	2012
65	2013
65	2014
65	2015
65	2016
65	2017
65	2018
65	2019
65	2020
65	2021
66	2012	0.546556	13.3399	0	21.9994	0.247966	1.29864	0.045176	0.444444	0	1	0	5.57973	0	12.7204	0	0	2.19722	3.91202	10.597	-0.21983	0.0831557	1	1	0.0713622
66	2013	-0.101407	13.2604	0	22.0226	0.191626	1.26145	0.091209	0.375	0	1	0	5.53733	0	12.8346	0	0	2.07944	3.93183	10.76	-2.15515	0.0942984	1	1	0.0461504
66	2014	-0.10372	13.4372	0	22.1063	0.215455	1.77687	0.058728	0.428571	1	1	0	5.5835	0	13.0772	0	0	1.94591	3.73767	10.733	7.30062	0.09643	1	1	0.0838902
66	2015	-0.982208	13.4402	0	22.2066	0.264025	2.04126	0.039757	0.428571	1	1	0	6.05678	0	13.1414	0	0	1.94591	3.7612	10.578	1.86431	0.102361	1	1	0.0454505
66	2016	-0.883856	13.4517	0	22.3262	0.302185	1.61416	0.031402	0.428571	1	1	0	5.9135	3.95124	13.1525	0	0	1.94591	3.78419	9.639	-5.0206	0.118309	1	1	0.102443
66	2017	1.41357	13.3297	0	22.2083	0.186972	1.65206	0.048601	0.5	1	1	0	6.13556	5.96101	12.9735	0	0	1.79176	3.80666	9.656	-4.3633	0.0814954	1	1	0.0609681
66	2018	0.689931	14.3409	0	23.8083	0.407513	1.12501	0.047875	0.428571	1	0	0	5.56834	5.99645	13.7538	0	0	1.94591	3.97029	9.746	-5.00442	0.00706575	1	1	0.0546542
66	2019	-0.27583	14.3881	0	24.2798	0.563384	1.04807	0.049856	0.428571	1	0	0	5.42054	6.71052	13.7696	0	0	1.94591	3.98898	11.494	-0.454928	0.00991781	1	1	0.0426987
66	2020	-0.465461	14.4282	0	24.8653	0.64172	1.0903	0.006384	0.428571	1	0	0	5.59099	7.04054	14.0696	0	0	1.94591	4.00733	11.934	9.67202	0.0109611	1	1	0.0601407
66	2021	0.080307	14.6049	0	25.6061	0.777216	1.17394	0.04724	0.428571	1	0	0	5.46383	5.40717	14.3805	0	0	1.94591	4.02535	12.39	24.2069	0.0122312	1	1	0.0649168
67	2012
67	2013	-1.44665	15.7324	21.2574	25.2974	0.596883	1.1899	0.089857	0.357143	1	0	0	7.93057	0	15.3381	1	0	2.63906	3.82864	10.237	-1.95848	0.0554427	1	0
67	2014	1.09638	15.7798	21.609	25.5132	0.61983	1.30935	0.107222	0.384615	1	0	0	8.27461	3.29584	15.0881	1	0	2.56495	3.85015	10.445	-10.8177	0.0526865	1	0	0.0723795
67	2015	0.488783	15.7441	21.7866	25.5819	0.565113	1.34237	0.109376	0.416667	1	0	1	8.18144	6.56526	14.9952	1	0	2.48491	3.89182	11.076	-12.0482	0.0535298	1	0	0.0595826
67	2016	0.142123	15.8515	22.0484	25.8626	0.595683	1.63356	0.105943	0.4	1	0	1	8.87403	5.70378	14.9917	1	0	2.30259	3.91202	10.49	-7.24276	0.0602763	1	0	0.0291235
67	2017	1.55875	15.7882	22.4488	26.2371	0.665768	2.09502	0.088898	0.4	1	0	1	8.55699	5.43808	15.0089	1	0	2.30259	3.93183	10.61	0.399964	0.0612443	1	0	0.0546407
67	2018	1.98831	15.9049	22.593	26.2981	0.649397	1.56296	0.084604	0.333333	1	0	1	8.27639	5.33754	15.0612	1	0	2.19722	3.95124	10.854	10.8724	0.0367075	1	0	0.031605
67	2019	1.36882	16.0804	22.6811	26.4335	0.644	1.96548	0.089373	0.5	1	0	1	8.34522	6.97167	15.3027	1	0	2.07944	3.97029	11.342	1.3603	0.0340753	1	0	0.0152702
67	2020	1.1524	16.3112	22.7862	26.6104	0.655263	2.53455	0.083059	0.375	1	0	1	8.51979	5.87493	15.56	1	0	2.07944	3.98898	11.673	8.13795	0.0323289	1	0	0.0228969
67	2021
68	2012
68	2013
68	2014
68	2015
68	2016
68	2017
68	2018
68	2019
68	2020
68	2021
69	2012	-0.230547	13.4298	0	22.6585	0.539772	1.6212	0.081379	0.333333	0	1	0	6.20456	0	13.1298	0	0	2.19722	3.91202	7.373	28.9394	0.0977763	1	0	0.0229876
69	2013	-1.10285	13.2708	0	22.8384	0.539619	2.11494	0.101229	0.375	0	1	0	6.53233	0	13.1853	0	0	2.07944	3.93183	7.863	12.063	0.0800238	1	0	0.0166935
69	2014	-1.70291	13.3426	0	23.1021	0.422345	1.77771	0.12175	0.333333	0	1	0	6.77308	2.63906	13.3199	0	0	2.19722	3.95124	8.27	17.085	0.0933814	1	0	0.0615528
69	2015	-0.835561	13.2609	11.6364	23.248	0.449712	1.74499	0.069233	0.333333	0	1	0	6.91473	4.07754	13.3408	1	0	2.19722	3.97029	8.368	9.8035	0.0761292	1	0	0.058617
69	2016	-1.40634	13.3954	11.5795	23.3836	0.472021	1.54982	0.070217	0.333333	0	1	0	5.96358	3.43399	13.292	1	0	2.19722	3.85015	8.198	6.9588	0.0635833	1	0	0.0533766
69	2017	-1.14616	13.3903	11.6592	23.4517	0.469273	1.338	0.046052	0.333333	0	1	0	4.77068	4.23411	13.0893	1	0	2.19722	3.8712	8.432	20.3715	0.066729	1	0	0.0447579
69	2018	-1.34865	13.4353	11.0985	23.4027	0.426969	1.04191	0.018317	0.333333	0	1	0	4.83628	5.30827	13.1607	1	0	2.19722	3.89182	8.615	16.4103	0.0491102	1	0	0.0451635
69	2019	-0.573939	11.9576	0	23.4373	0.42498	1.14465	0.033335	0.333333	0	1	0	4.91265	5.18178	13.1116	0	0	2.19722	3.85015	8.607	18.2249	0.0419653	1	0	0.0179297
69	2020	-0.831409	13.5322	0	23.545	0.452629	1.32018	0.048904	0.333333	0	1	0	5.42054	4.96284	13.258	0	0	2.19722	3.8712	8.872	14.1126	0.042293	1	0	0.0210716
69	2021	2.31415	13.7151	0	23.595	0.425149	1.91461	0.049726	0.333333	0	1	0	5.34233	4.31749	13.1361	0	0	2.19722	3.8712	9.145	11.7061	0.0387416	1	0	0.0346425
70	2012	-2.71316	13.7028	0	24.4491	0.677956	1.11336	0.003468	0.333333	0	1	0	7.29302	0	13.4305	0	0	2.19722	4.00733	6.622	34.865	0.130187	1	1	0.0166221
70	2013	0.0939172	13.5412	0	24.4867	0.677456	0.948378	0.004698	0.333333	0	1	0	7.04403	0	13.1984	0	0	2.19722	4.02535	6.859	24.0872	0.125422	1	1	0.00714037
70	2014	-0.462359	13.4871	0	24.5087	0.694987	1.08526	-0.006368	0.333333	0	1	0	7.02019	0	13.3208	0	1	2.19722	4.04305	6.969	21.4812	0.137684	1	1	0.014967
70	2015	-0.116362	13.2096	0	24.4437	0.725467	1.08125	-0.050397	0.375	0	1	0	6.72022	0	12.9157	0	1	2.07944	4.06044	7.592	23.5617	0.206737	1	1	0.0152734
70	2016	-0.978414	13.8925	0	24.4485	0.730765	1.11732	-0.00057	0.333333	0	1	0	6.66441	4.77912	13.2659	0	1	2.19722	4.07754	7.201	20.825	0.135266	1	1	0.0217773
70	2017
70	2018	-1.78064	14.1024	0	24.8503	0.615594	0.884719	0.042734	0.333333	0	1	0	6.5903	6.97354	13.8263	0	0	2.19722	3.8712	8.104	6.19408	0.114846	1	1	0.0230847
70	2019	-2.47742	14.3255	0	24.8298	0.525172	0.902603	0.073786	0.375	0	1	0	6.38519	6.01372	13.7913	0	0	2.07944	3.89182	8.493	8.94259	0.120114	1	1	0.0348459
70	2020	-1.42333	14.141	0	24.7999	0.454608	0.778126	0.086625	0.428571	0	1	0	6.25383	6.78333	13.9736	0	0	1.94591	3.95124	8.717	2.13975	0.107637	1	1	0.0219349
70	2021
71	2012	-0.723276	14.6699	13.6938	24.9722	0.699479	0.991255	0.041564	0.333333	0	1	0	6.97354		14.3977	1	0	2.19722	3.80666	8.895	35.656	0.0298625	1	0	0.00915807
71	2013	0.0376335	14.7672	14.1175	25.0549	0.678514	0.886732	0.048186	0.333333	0	1	0	6.18415		14.3959	1	0	2.19722	3.82864	9.282	23.2546	0.022816	1	0	0.00592552
71	2014	-0.0480931	14.0931	13.5962	25.1959	0.693987	1.11464	0.038037	0.333333	0	1	0	7.03262		14.4414	1	0	2.19722	3.80666	9.212	21.5114	0.0263877	1	0	0.0176783
71	2015	-1.54535	14.8558	14.1092	25.3837	0.72555	1.05162	0.02344	0.333333	0	1	0	6.86693		14.6431	1	0	2.19722	3.82864	9.192	33.4552	0.0371739	1	0	0.0605834
71	2016	-0.713507	13.3702	14.0537	25.4492	0.724098	0.996939	0.02577	0.5	0	1	0	6.6107		13.3867	1	0	1.79176	3.85015	9.171	9.02538	0.0304208	1	0	0.136892
71	2017	-1.19465	15.3733	0	25.5533	0.730814	0.996014	0.034469	0.333333	0	1	0	6.32436		15.2565	0	0	2.19722	3.7612	9.236	31.4723	0.0197574	1	0	0.14281
71	2018	-1.18357	15.172	12.9934	25.724	0.749551	0.879203	0.029498	0.333333	0	1	0	6.10479		14.9531	1	0	2.19722	3.78419	9.239	34.4867	0.0211985	1	0	0.121706
71	2019	-1.40775	15.0428	12.93	25.8108	0.759361	0.909225	0.026541	0.333333	0	1	0	6.25958		14.7535	1	0	2.19722	3.80666	9.512	28.9007	0.0220513	1	0	0.0437781
71	2020	1.33855	15.0558	12.7939	25.8544	0.764757	0.878743	0.013397	0.333333	0	1	0	6.63988		14.7884	1	0	2.19722	3.82864	9.813	24.2368	0.0168245	1	0	0.0604788
71	2021	-0.0840259	13.4413	12.7074	25.8279	0.7415	0.844224	0.009468	0.333333	0	1	0	5.98645		13.3798	1	0	2.19722	3.85015	10.123	28.784	0.01749	1	0	0.0224746
72	2012
72	2013
72	2014
72	2015
72	2016
72	2017
72	2018
72	2019
72	2020
72	2021
73	2012
73	2013
73	2014
73	2015
73	2016
73	2017
73	2018
73	2019
73	2020
73	2021
74	2012	0.583369	12.9134	0	21.8786	0.585817	1.91079	-0.044176	0.363636	0	0	0	5.20949	0	12.6877	0	1	2.3979	3.89182	8.908	35.7928	0.0540052	1	0	0.0190562
74	2013	-0.0462153	12.8721	0	21.9735	0.615876	1.62706	0.015261	0.363636	0	0	0	4.8752	0	12.818	0	0	2.3979	3.91202	9.233	23.6949	0.0513112	1	0	0.0173245
74	2014	-1.0613	13.5023	0	22.1349	0.506253	1.55533	0.01384	0.363636	0		0	5.1299	0	12.7936	0	0	2.3979	3.93183	9.477	15.1617	0.0382269	1	0	0.00545218
74	2015
74	2016	-1.64401	13.7104	19.4492	22.1825	0.41451	1.98284	-0.07693	0.363636	0	0	0	5.48064	2.99573	13.3863	1	1	2.3979	3.7612	9.191	15.0621	0.0522098	1	0	0.00220501
74	2017
74	2018	0.303904	13.4326	0	22.5838	0.574102	1.07423	0.03171	0.4	0	0	0	4.36945	4.34381	13.1415	0	0	2.30259	3.7612	9.732	11.4822	0.0271487	1	0	0.0175798
74	2019	-0.426473	14.0829	0	22.5965	0.552642	1.0338	0.031532	0.4	0	0	0	4.00733	4.62497	13.9111	0	0	2.30259	3.78419	10.104	12.7636	0.0260225	1	0	0.0281557
74	2020	0.00950996	14.4081	0	22.6332	0.570321	1.12363	0.03252	0.4	0	0	0	3.43399	5.04986	13.7762	0	0	2.30259	3.80666	10.468	16.2717	0.0272781	1	0	0.0232965
74	2021
75	2012
75	2013
75	2014	3.91006	10.5866	0	19.939	0.69855	6.54103	-0.107281	0.375	0	0	0	5.57595		11.4161	0	1	2.07944	3.43399	3.739	51.9858	0.324857	0	1	0.0167646
75	2015	2.09413	11.8629	0	19.9552	0.833984	11.6188	-0.131652	0.375	0	0	0	5.64191		11.6211	0	1	2.07944	3.46574	4.141	53.2498	0.0784088	0	1	0.017524
75	2016
75	2017
75	2018	2.78776	13.0329	12.6342	22.9624	0.207796	1.35647	0.09926	0.333333	0	0	0	4.47734		12.8008	1	0	2.19722	3.3673	5.31	6.15986	0.0214461	0	1	0.0523914
75	2019	2.51753	13.1453	12.2311	22.9896	0.180113	1.16764	0.033237	0.333333	0	0	0	4.66344		12.6423	1	0	2.19722	3.4012	4.747	9.84603	0.0384261	0	1	0.0522561
75	2020
75	2021
76	2012
76	2013
76	2014
76	2015
76	2016
76	2017
76	2018
76	2019
76	2020
76	2021
77	2012
77	2013
77	2014
77	2015
77	2016
77	2017
77	2018
77	2019
77	2020
77	2021
78	2012
78	2013
78	2014
78	2015
78	2016
78	2017
78	2018
78	2019
78	2020
78	2021
79	2012	0.45423	12.0582	0	21.4468	0.755861	2.65066	0.197903	0.428571	0	0	0	4.77068	0.693147	11.569	0	0	1.94591	3.82864	6.622	67.0904	0.0957001	1	0	0.138303
79	2013	0.530459	12.6115	0	22.9241	0.349694	1.34125	0.073827	0.428571	0	0	0	5.01728	0	12.2862	0	0	1.94591	3.85015	6.859	8.37008	0.106075	1	0	0.121814
79	2014
79	2015	0.911069	13.3047	14.456	24.0836	0.49437	1.37842	0.058897	0.428571	0	0	0	6.70441	4.46591	12.9071	1	0	1.94591	3.89182	7.592	-18.3166	0.090026	1	0	0.13817
79	2016	-0.519228	13.0774	0	24.5697	0.507345	1.42553	0.034659	0.428571	0	0	0	7.24993	2.48491	12.8614	0	0	1.94591	3.89182	7.201	-17.0951	0.0602377	1	0	0.0326748
79	2017	0.516683	14.1294	0	24.9381	0.526364	1.22292	0.03287	0.5	0	0	0	6.59304	5.3845	13.8296	0	0	1.79176	3.91202	7.637	-3.55997	0.0365844	1	0	0.0224033
79	2018	1.00708	14.1701	0	25.0079	0.539472	0.903347	0.032139	0.428571	1	0	0	5.72685	7.67276	13.8101	0	0	1.94591	3.93183	8.104	7.46055	0.022925	1	0	0.012187
79	2019	3.25286	13.1268	11.5634	24.9392	0.534897	0.833206	-0.022205	0.428571	0	0	0	6.55678	7.06561	13.1387	1	1	1.94591	3.73767	8.493	23.7728	0.0386128	0	0	0.0332888
79	2020	2.95104	14.4927	0	24.895	0.558631	0.802414	-0.052381	0.428571	0	0	0	5.73334	7.42357	13.5839	0	1	1.94591	3.93183	8.717	19.1483	0.112586	0	0	0.0385842
79	2021	1.46708	14.0931	0	24.8582	0.586016	0.809699	-0.04496	0.428571	0	0	0	4.44265	5.95842	13.2686	0	1	1.94591	3.95124	8.946	21.3917	0.18846	0	0	0.0411681
80	2012	1.85247	11.913	0	24.1246	0.680917	0.985885	0.022047	0.272727	0	0	0	5.32301	0	11.7722	0	0	2.3979	3.61092	3.359	33.3723	0.0841427	1	0	0.0855145
80	2013	1.56667	13.312	0	24.7685	0.853207	1.00993	0.025405	0.333333	0	0	1	5.95324	0	13.1694	0	0	2.19722	3.63759	3.58	24.5747	0.0802634	1	0	0.0229298
80	2014	1.98096	13.1498	0	24.9387	0.81397	1.12312	0.018882	0.333333	0	0	1	6.10479	0	14.1108	0	0	2.19722	3.78419	4.076	22.6055	0.0885184	1	0	0.0214624
80	2015
80	2016	-0.522791	15.0151	0	26.1015	0.825802	1.01507	0.016304	0.333333	1	0	1	6.05912	5.50939	13.7407	0	0	2.19722	3.89182	4.448	18.1604	0.050249	1	0	0.00852622
80	2017	-0.604707	12.8008	13.014	26.4284	0.882109	1.00035	0.012209	0.333333	1	0	1	5.03044	6.6733	13.5127	1	0	2.19722	3.78419	5.293	24.34	0.0547992	1	0	0.00855681
80	2018	0.846728	12.8049	14.5618	26.3786	0.807246	0.93412	0.00909	0.333333	0	0	1	5.54908	5.83773	13.4986	1	0	2.19722	3.63759	5.32	27.7531	0.046589	1	0	0.00375489
80	2019	0.594243	13.9094	14.4946	26.305	0.794467	0.932873	0.012054	0.333333	0	0	1	5.00395	2.63906	13.7515	1	0	2.19722	3.66356	5.448	28.351	0.0474063	1	0	0.00249017
80	2020	1.10936	13.6266	14.2069	26.2456	0.833928	0.938769	-0.033332	0.333333	0	0	1	5.39363	3.73767	13.5946	1	1	2.19722	3.68888	5.784	30.4713	0.0606559	1	0	0.00906818
80	2021	1.1016	13.974	14.0634	26.2376	0.839347	0.949434	-0.00453	0.333333	0	0	1	4.7185	0	13.7671	1	1	2.19722	3.71357	6.141	32.2058	0.0563338	1	0	0.00859824
81	2012
81	2013
81	2014
81	2015
81	2016
81	2017
81	2018
81	2019
81	2020
81	2021
82	2012	-2.49019	12.8038	13.1876	22.6201	0.539711	1.35697	0.071546	0.4	1	1	0	6.27288	0	12.5055	1	0	2.30259	3.98898	7.999	6.4591	0.0700486	1	0	0.0451347
82	2013	-1.93167	12.8175	0	22.7405	0.540901	1.19096	0.066883	0.363636	0	1	0	6.04025	2.99573	12.6931	0	0	2.3979	3.73767	8.273	-11.4723	0.0756566	1	0	0.0421513
82	2014	-1.22376	12.8729	0	22.7964	0.532677	1.34537	0.057688	0.363636	0	1	0	5.92959	3.2581	12.7104	0	0	2.3979	3.7612	8.839	-6.54398	0.0859532	1	0	0.0271008
82	2015	-1.48044	12.9205	0	22.8389	0.530825	1.55755	0.04094	0.363636	0	1	0	6.20254	3.55535	12.7534	0	0	2.3979	3.78419	8.947	2.35444	0.0903258	1	0	0.0109386
82	2016
82	2017
82	2018	-0.703425	10.1266	0	23.0758	0.575794	0.897159	0.030453	0.363636	0	1	0	4.70048	4.83628	12.2901	0	0	2.3979	3.91202	8.859	-0.018864	0.0961357	1	0	0.00424915
82	2019	-1.10057	12.4506	0	23.1047	0.562743	0.918164	0.023169	0.363636	0	1	0	4.23411	5.56068	12.7445	0	0	2.3979	3.93183	9.194	20.8366	0.0991205	1	0	0.0581734
82	2020	-0.607232	13.0681	0	23.1326	0.564571	0.902535	0.017248	0.444444	0	1	0	5.1358	5.6204	12.8717	0	0	2.19722	3.95124	9.528	15.4926	0.159001	1	0	0.0514469
82	2021
83	2012
83	2013
83	2014
83	2015
83	2016
83	2017
83	2018
83	2019
83	2020
83	2021
84	2012
84	2013
84	2014
84	2015
84	2016
84	2017
84	2018
84	2019
84	2020
84	2021
85	2012
85	2013
85	2014
85	2015
85	2016
85	2017
85	2018
85	2019
85	2020
85	2021
86	2012	-0.628009	13.3471	0	24.1127	0.734845	1.06167	0.052242	0.363636	0	1	0	6.81454	0	12.7095	0	0	2.3979	3.78419	7.835	26.9408	0.0296232	1	1	0.0561016
86	2013	-0.229714	13.3471	0	24.2887	0.788887	0.949511	0.006167	0.4	1	1	0	6.27664	0	12.9972	0	0	2.30259	3.80666	8.325	22.4697	0.0297127	1	1	0.034239
86	2014	0.980034	13.3471	0	24.3443	0.79884	0.979343	0.002172	0.363636	1	1	0	5.96615	0	12.8118	0	0	2.3979	3.82864	8.776	20.7117	0.030455	1	1	0.0283984
86	2015	-0.767258	13.3471	0	24.4116	0.798188	0.97269	0.001402	0.363636	1	1	0	6.11368	1.79176	12.9032	0	0	2.3979	3.85015	8.87	13.413	0.0285728	1	1	0.0200982
86	2016	1.67675	12.7844	0	24.4065	0.828894	1.00836	-0.035314	0.363636	1	1	0	6.10702	3.49651	12.7147	0	1	2.3979	3.8712	8.63	22.1371	0.0386401	1	1	0.0298833
86	2017	0.462796	12.919	0	24.2061	0.95199	1.06452	-0.142459	0.333333	0	1	0	6.69456	4.66344	12.7542	0	1	2.19722	3.78419	8.675	32.724	0.129728	0	1	0.043013
86	2018
86	2019
86	2020
86	2021
87	2012	-2.0957	13.2879	15.5393	22.3958	0.190484	5.15156	0.220595	0.333333	0	1	0	7.65539	0	12.8522	1	0	2.19722	3.98898	8.908	-10.248	0.107986	1	0	0.00781986
87	2013	-1.5435	13.5258	15.6314	22.5116	0.149746	4.47529	0.215776	0.333333	0	1	0	7.37588	0	13.0897	1	0	2.19722	4.00733	9.233	-35.3439	0.0880337	1	0	0.0106684
87	2014	-0.492593	14.0466	15.567	22.7328	0.192	3.45925	0.204213	0.333333	0	1	1	7.55171	2.07944	13.6092	1	0	2.19722	4.02535	9.477	-37.1466	0.0905937	1	0	0.0387402
87	2015	-1.10831	14.1419	15.862	22.8761	0.177256	4.14971	0.203848	0.333333	0	1	1	7.41095	3.21888	13.7921	1	0	2.19722	4.04305	9.728	-22.9873	0.0761887	1	0	0.0295538
87	2016	-0.573943	14.184	15.98	23.0208	0.157136	3.69757	0.199923	0.333333	0	1	1	7.88983	3.7612	13.8482	1	0	2.19722	4.06044	9.191	-11.6771	0.0767076	1	0	0.0253914
87	2017	-1.16517	14.2331	16.1633	23.239	0.202369	3.38682	0.183108	0.333333	0	1	1	7.43838	6.83626	13.8971	1	0	2.19722	4.07754	9.494	-10.3888	0.0772339	1	0	0.0401343
87	2018	-0.173364	14.6331	15.9804	23.353	0.183198	2.04788	0.159004	0.333333	0	1	1	7.45991	4.47734	14.2378	1	0	2.19722	4.09434	9.732	-6.47547	0.0462474	1	0	0.0431502
87	2019	0.0717856	14.6331	15.6609	23.1789	0.139923	2.12467	-0.0349	0.333333	0	1	1	7.57917	5.34233	14.1628	1	1	2.19722	4.11087	10.104	15.9205	0.0926142	1	0	0.122476
87	2020	0.119325	14.3542	0	23.1166	0.107124	2.41886	0.003617	0.333333	0	1	1	7.09091	6.21461	13.9199	0	0	2.19722	3.8712	10.468	-4.32647	0.111972	1	0	0.097601
87	2021	0.717097	14.5979	0	23.1767	0.140407	2.88236	0.03888	0.375	0	1	1	6.24417	5.35186	14.2908	0	0	2.07944	3.89182	10.845	-31.1263	0.0927057	1	0	0.168491
88	2012
88	2013
88	2014
88	2015
88	2016
88	2017	0.102021	14.2793	8.15371	24.6307	0.516661	1.16823	0.021948	0.5	0	1	0	6.62804	4.99043	14.375	1	0	2.07944	3.93183	9.656	10.8669	0.0737808	1	0	0.0321664
88	2018	0.405369	14.4484	8.1805	24.8382	0.504644	0.926571	0.037032	0.5	0	1	0	6.24028	4.5326	14.2555	1	0	2.07944	3.95124	9.746	3.23172	0.0171324	1	0	0.00642083
88	2019	0.267791	14.6556	8.29618	25.0709	0.564685	1.10633	0.052625	0.444444	0	1	0	6.21661	5.66988	14.3737	1	0	2.19722	3.97029	11.494	8.44609	0.0145412	1	0	0.00646933
88	2020	-0.864632	14.7315	8.53081	25.2428	0.627759	1.07681	0.044304	0.444444	0	1	0	6.1717	6.12905	14.551	1	0	2.19722	3.98898	11.934	17.9433	0.0135115	1	0	0.0183182
88	2021
89	2012
89	2013
89	2014
89	2015
89	2016
89	2017
89	2018
89	2019
89	2020
89	2021
90	2012
90	2013
90	2014
90	2015
90	2016
90	2017
90	2018
90	2019
90	2020
90	2021
91	2012
91	2013
91	2014
91	2015
91	2016
91	2017
91	2018
91	2019
91	2020
91	2021
92	2012
92	2013
92	2014
92	2015
92	2016
92	2017
92	2018
92	2019
92	2020
92	2021
93	2012	2.58688	15.1998	17.1302	24.5887	0.699418	0.885716	0.001	0.333333	1	1	0	6.79906		14.0118	1	0	2.70805	3.8712	8.908	32.4344	0.0551783	1	1	0.0257702
93	2013	1.71058	15.4249	17.0992	24.5845	0.691966	0.893466	0.014496	0.333333	1	1	0	6.66313		14.3819	1	0	2.48491	3.89182	9.233	21.718	0.0575992	1	1	0.0257043
93	2014	0.286888	15.4249	17.2278	24.7632	0.747491	0.941878	0.008689	0.333333	1	1	0	6.26149		14.324	1	0	2.48491	3.91202	9.477	22.0544	0.0595718	1	1	0.0122565
93	2015	0.109397	15.4249	17.7714	25.0795	0.778623	0.973996	0.014511	0.333333	1	1	0	6.50429		14.3612	1	0	2.48491	3.93183	9.728	35.8679	0.0676061	1	1	0.0838766
93	2016	-0.162391	15.4209	17.8457	25.1335	0.725773	0.955363	0.025244	0.4	1	1	0	7.11151		14.1409	1	0	2.30259	3.95124	9.191	17.1771	0.0630214	1	1	0.0846667
93	2017	2.62434	14.4736	15.6853	25.3832	0.713381	0.98981	0.040008	0.4	0	1	0	7.41698		14.4555	1	0	2.30259	3.78419	9.494	20.4492	0.0639693	1	1	0.0806601
93	2018	3.01786	14.5087	10.9218	25.3803	0.754349	0.913039	0.024317	0.363636	0	1	0	6.84588		13.9404	1	0	2.3979	3.61092	9.732	8.66643	0.0327709	1	1	0.0708723
93	2019
93	2020
93	2021
94	2012
94	2013
94	2014
94	2015	0.00564971	11.9941	0	23.0666	0.708156	1.21273	0.036953	0.375	0	1	0	5.99894	0	12.5661	0	0	2.07944	3.8712	9.728	17.2195	0.0477749	0	0	0.0275253
94	2016	-0.903919	12.5749	0	23.4342	0.769289	1.11375	0.033856	0.333333	0	1	0	5.60947	2.99573	12.5405	0	0	2.19722	3.89182	9.191	16.3681	0.0474685	1	0	0.0242831
94	2017	-1.08206	13.3683	0	23.5927	0.769372	1.07628	0.035376	0.333333	0	1	0	5.39363	3.3673	13.0151	0	0	2.19722	3.91202	9.494	26.3511	0.0345878	1	0	0.0336603
94	2018	-0.876019	13.3744	0	23.8968	0.733793	0.988602	0.032617	0.428571	0	1	0	5.55296	4.34381	13.0064	0	0	1.94591	3.93183	9.732	16.5656	0.0266459	1	0	0.0204801
94	2019	-0.83361	10.4341	0	24.1909	0.742626	0.906138	0.028826	0.375	0	1	0	5.20401	4.62497	12.9632	0	0	2.07944	3.7612	10.104	27.9509	0.0222919	1	0	0.0168685
94	2020	-0.51785	13.5911	0	24.7321	0.765899	0.973707	0.03172	0.375	0	1	0	5.2575	5.04986	13.8701	0	0	2.07944	3.93183	10.468	26.4223	0.0228735	1	0	0.0166283
94	2021	1.74669	13.8681	0	25.1468	0.759996	0.940463	0.039735	0.363636	0	1	0	5.10595	2.83321	13.7213	0	0	2.3979	3.95124	10.845	34.0685	0.0238685	1	0	0.0233064
95	2012	-2.00839	13.6146	0	23.1247	0.760921	1.28935	0.050216	0.4	0	1	0	6.73697	0	13.3922	0	0	2.30259	3.93183	7.835	19.7491	0.0165167	1	0	0.0144999
95	2013	-0.927101	13.7318	0	23.2597	0.752536	1.26479	0.051215	0.363636	0	1	0	6.61473	0	13.4306	0	0	2.3979	3.95124	8.325	12.7278	0.0150651	1	0	0.0273451
95	2014
95	2015	-1.86919	14.1236	15.5545	23.5998	0.767476	1.38844	0.047944	0.363636	0	1	0	6.49072	2.56495	14.0517	1	0	2.3979	3.98898	8.87	20.0064	0.0162564	1	0	0.0521361
95	2016	-0.699321	14.2811	15.4902	23.6019	0.659722	1.26489	0.055878	0.4	0	1	0	5.7462	4.54329	14.2011	1	0	2.30259	4.00733	8.63	12.4801	0.0142984	1	0	0.0177568
95	2017	-0.396049	15.136	0	23.6147	0.601671	1.24587	0.069328	0.363636	0	1	0	5.97635	4.96981	14.2942	0	0	2.3979	3.85015	8.675	22.0304	0.0136198	1	0	0.034623
95	2018	1.00215	14.4326	0	23.8538	0.639567	0.963085	0.051334	0.4	0	1	0	5.23644	5.03695	14.166	0	0	2.30259	3.89182	8.951	4.41849	0.0135367	1	0	0.0491881
95	2019	-0.240685	14.5192	0	23.8843	0.596956	1.02972	0.052709	0.363636	0	1	0	5.95842	4.83628	14.477	0	0	2.3979	3.91202	9.438	17.8353	0.0147826	1	0	0.0475823
95	2020	-0.606936	15.0952	0	23.8501	0.565163	0.95812	0.023597	0.363636	0	1	0	5.69373	4.17439	14.7895	0	0	2.3979	3.93183	9.808	18.2396	0.0269685	1	0	0.0304503
95	2021
96	2012
96	2013
96	2014
96	2015
96	2016
96	2017	-0.0410306	13.4588	0	21.0938	0.038413	26.8177	-0.000204	0.428571	0	1	0	5.71373	6.03787	13.2454	0	1	1.94591	4.00733	9.494	38.4212	0.889114	1	0	0.103358
96	2018	-0.0552431	14.0975	0	20.9704	0.048998	11.1965	-0.138305	0.333333	0	1	0	5.36598	3.13549	13.7499	0	1	2.19722	4.02535	9.732	19.2118	1.20479	1	0	0.0969271
96	2019	-0.186388	12.3884	0	20.9896	0.059551	11.8486	0.011984	0.333333	0	1	0	4.36945	5.22575	13.3226	0	0	2.19722	3.80666	10.104	16.067	0.853216	1	0	0.111085
96	2020	-0.371624	13.7418	0	20.9832	0.256475	6.05054	-0.163474	0.333333	0	1	0	3.3322	2.19722	13.8302	0	1	2.19722	3.82864	10.468	22.5702	0.482583	1	0	0.0613146
96	2021	-0.476304	14.044	14.5764	20.8992	0.339746	13.0853	-0.142317	0.333333	0	1	0	3.71357	0	13.8552	1	1	2.19722	3.85015	10.845	41.7008	0.458102	1	0	0.0757305
97	2012
97	2013
97	2014
97	2015
97	2016
97	2017
97	2018
97	2019
97	2020
97	2021
98	2012
98	2013
98	2014
98	2015
98	2016
98	2017
98	2018
98	2019
98	2020
98	2021
99	2012
99	2013
99	2014
99	2015
99	2016
99	2017
99	2018
99	2019
99	2020
99	2021
100	2012
100	2013
100	2014
100	2015
100	2016
100	2017	-0.564339	13.271	12.2726	22.5008	0.477613	1.81797	0.02851	0.375	0	1	0	5.3033	4.31749	13.0445	1	0	2.07944	3.98898	10.61	17.6929	0.0716717	1	0	0.0121066
100	2018	-1.06167	13.7873	12.1651	22.6459	0.522906	1.27861	0.029893	0.375	0	1	0	5.43808	5.24702	13.3466	1	0	2.07944	4.00733	10.854	12.5211	0.0631495	1	0	0.00654222
100	2019	2.17286	13.7553	11.8719	22.948	0.38872	1.0052	0.03071	0.375	0	1	0	4.89035	4.47734	13.4123	1	0	2.07944	4.02535	11.342	6.8446	0.0564938	1	0	0.0151536
100	2020	0.536884	13.7757	11.7086	23.325	0.56503	0.961003	0.025289	0.375	0	1	0	4.61512	4.77912	13.535	1	0	2.07944	4.04305	11.673	15.6438	0.0560612	1	0	0.0166254
100	2021	-0.690993	13.9354	0	23.5989	0.583037	0.925981	0.033681	0.444444	0	1	0	4.91265	5.11799	13.7566	0	0	2.19722	3.89182	12.014	15.629	0.0506747	1	0	0.00822461
101	2012
101	2013
101	2014
101	2015
101	2016
101	2017
101	2018
101	2019
101	2020
101	2021
102	2012
102	2013
102	2014
102	2015
102	2016
102	2017
102	2018
102	2019
102	2020
102	2021
103	2012	1.15129	11.4076	0	22.452	0.435524	1.9933	0.092847	0.333333	1	0	0	5.88332	0	13.5457	0	0	2.19722	3.91202	9.936	8.91483	0.0875039	1	0	0.0348013
103	2013
103	2014	0.913467	13.782	0	22.7115	0.440964	1.86698	0.079838	0.454545	0	0	0	7.11802	0	13.5068	0	0	2.3979	3.91202	10.445	8.91765	0.0827287	1	0	0.0204247
103	2015	1.04215	13.9735	16.6542	22.8124	0.404534	2.29563	0.085768	0.454545	0	0	0	6.46303	0	13.7514	1	0	2.3979	3.93183	11.076	-3.31986	0.0904612	1	0	0.024294
103	2016	2.06091	14.0414	16.4236	23.0774	0.325153	1.95849	0.089206	0.454545	0	0	0	6.47389	0	13.7838	1	0	2.3979	3.95124	10.49	-9.72247	0.0935636	1	0	0.0119791
103	2017	3.34244	14.874	16.8542	23.4894	0.293382	2.01009	0.33963	0.5	0	0	0	6.38351	4.31749	14.4716	1	0	2.30259	3.97029	10.61	-46.5426	0.107505	1	0	0.0207084
103	2018	3.14897	14.7953	11.6558	23.5819	0.326166	1.23149	0.070899	0.5	0	0	0	6.65801	5.24702	14.8666	1	0	2.30259	3.89182	10.854	-30.6996	0.0588822	1	0	0.0257611
103	2019	1.96701	15.044	15.6458	23.6123	0.317149	1.68135	0.082543	0.5	0	0	0	6.43935	4.47734	14.7149	1	0	2.30259	3.91202	11.342	-21.8542	0.0641513	1	0	0.0129008
103	2020	1.91244	15.1831	16.5385	23.7481	0.337565	1.76619	0.110525	0.454545	0	0	0	6.51471	4.77912	14.9674	1	0	2.3979	3.93183	11.673	-21.3371	0.0600015	1	0	0.0170263
103	2021	0.147782	15.3638	16.4617	23.8311	0.360313	1.67448	0.090874	0.454545	0	0	0	5.94803	5.11799	15.1039	1	0	2.3979	3.95124	12.014	-15.1943	0.0519765	1	0	0.0101359
104	2012
104	2013
104	2014
104	2015
104	2016
104	2017
104	2018
104	2019
104	2020
104	2021
105	2012	0.653409	13.3047	0	22.0135	0.671566	1.52097	0.032707	0.363636	0	0	0	5.5835	0	12.9157	0	0	2.3979	3.61092	5.783	15.0517	0.0789463	1	0	0.0219229
105	2013	0.368559	13.3047	0	22.0074	0.644833	1.80202	0.033546	0.363636	0	0	0	5.3799	0	12.948	0	0	2.3979	3.63759	6.761	7.18367	0.0769208	1	0	0.0301057
105	2014	-1.88764	13.3047	0	21.9798	0.545332	2.99924	0.09832	0.363636	0	0	0	6.23637	1.09861	12.948	0	0	2.3979	3.66356	7.243	12.8649	0.070227	1	0	0.0258108
105	2015	-2.04308	13.2177	15.232	22.3935	0.373586	3.34023	0.054606	0.363636	0	0	0	5.23644	2.94444	12.8479	1	0	2.3979	3.82864	7.479	-15.9659	0.0804476	1	0	0.0216213
105	2016	-2.08065	13.3047	15.3854	22.438	0.370194	3.1332	0.037041	0.363636	0	0	0	4.72739	4.86753	12.948	1	0	2.3979	3.85015	7.868	-3.49128	0.081055	1	0	0.0185958
105	2017	-1.04836	13.3047	14.7662	22.4867	0.377534	2.00995	0.03456	0.363636	0	0	0	4.35671	4.60517	12.93	1	0	2.3979	3.8712	8.339	2.66939	0.083262	1	0	0.0137406
105	2018	-1.57431	13.3047	14.7791	22.712	0.209426	1.53318	0.335138	0.333333	0	0	0	4.68213	5.50126	13.0338	1	0	2.19722	3.89182	8.544	12.7554	0.132437	1	0	0.103161
105	2019	-1.6836	13.3047	14.7636	23.029	0.501937	1.44523	-0.04759	0.333333	0	0	0	4.76217	5.59099	13.0815	1	1	2.19722	3.91202	8.296	20.9507	0.390439	1	0	0.0864729
105	2020	-1.65018	13.3047	15.1034	23.2185	0.584864	2.59356	0.003145	0.333333	0	0	0	4.85981	5.69709	13.0815	1	0	2.19722	3.93183	8.722	28.6799	0.279218	1	0	0.0611045
105	2021
106	2012
106	2013
106	2014	-1.72355	12.5641	0	22.5155	0.387116	1.15246	0.043471	0.333333	0	0	0	5.50533	0	13.1742	0	0	2.19722	3.3322	10.335	18.0607	0.0199261	1	0	0.194192
106	2015	-0.0861912	12.6463	0	22.7945	0.543365	3.16223	0.014818	0.333333	0	0	0	6.68835	6.55678	13.3566	0	0	2.19722	3.3673	10.492	3.55245	0.0567456	1	0	0.140816
106	2016	-0.38778	12.9007	0	23.1308	0.668969	2.12202	0.015643	0.333333	0	0	0	5.5835	6.51175	13.3474	0	0	2.19722	3.4012	10.43	24.7993	0.0386847	1	0	0.0962779
106	2017	-0.00650469	13.4298	0	23.3031	0.678841	1.47138	0.044568	0.375	0	0	0	5.00395	7.22766	13.2177	0	0	2.07944	3.43399	10.56	30.6375	0.0170514	0	0	0.0522911
106	2018	-0.0725031	13.5924	0	23.9144	0.803889	1.10141	0.029226	0.375	0	0	0	6.41837	6.20051	13.4617	0	0	2.07944	3.46574	10.802	47.4306	0.0324351	1	0	0.0660021
106	2019	-0.462235	13.7157	0	24.4125	0.831331	1.03958	0.054592	0.375	0	0	0	5.61677	3.4012	13.6383	0	0	2.07944	3.49651	10.827	22.6964	0.0257957	1	0	0.0640995
106	2020	0.78287	14.1186	0	24.9394	0.844589	0.985115	0.032988	0.333333	0	0	0	5.8861	4.07754	13.8662	0	0	2.19722	3.52636	11.137	47.7858	0.0163735	1	0	0.0878405
106	2021	0.883778	14.1156	0	25.1471	0.822551	0.934478	0.015338	0.333333	0	0	0	5.44242	5.49717	13.8605	0	0	2.19722	3.55535	11.456	32.084	0.0149375	1	0	0.0937429
107	2012
107	2013
107	2014
107	2015
107	2016
107	2017
107	2018
107	2019
107	2020
107	2021
108	2012
108	2013
108	2014
108	2015
108	2016	1.18164	13.3509	0	23.0516	0.282296	1.44153	0.017053	0.333333	0	1	0	5.39816	2.07944	13.0851	0	0	2.19722	3.97029	8.18	0.72945	0.12548	1	0	0.0291811
108	2017	1.04315	13.1759	0	22.9983	0.226262	1.2688	0.012032	0.375	0	1	0	4.31749	3.97029	13.0534	0	0	2.07944	3.98898	8.447	0.259616	0.115824	1	0	0.0413094
108	2018	1.06484	12.9141	0	23.0672	0.245685	1.04855	0.034506	0.333333	0	1	0	4.15888	3.43399	12.9896	0	0	2.19722	3.91202	8.683	-19.5808	0.0726437	1	0	0.065765
108	2019	0.258581	13.3131	0	23.1222	0.256386	1.14739	0.023815	0.333333	0	1	0	5.17048	0	13.1342	0	0	2.19722	3.93183	8.75	-7.81678	0.074857	1	0	0.0453382
108	2020
108	2021
109	2012
109	2013
109	2014
109	2015
109	2016
109	2017
109	2018
109	2019
109	2020
109	2021
110	2012
110	2013
110	2014
110	2015
110	2016
110	2017
110	2018
110	2019
110	2020
110	2021
111	2012
111	2013
111	2014
111	2015
111	2016
111	2017
111	2018
111	2019
111	2020
111	2021
112	2012
112	2013
112	2014
112	2015
112	2016
112	2017
112	2018
112	2019
112	2020
112	2021
113	2012	-0.843922	13.0346	0	22.9333	0.650526	1.16586	0.035594	0.333333	0	0	0	4.91265	1.09861	13.0739	0	0	2.19722	3.68888	10.597	31.3337	0.0231044	1	1	0.027092
113	2013	-0.492123	13.3179	0	23.0573	0.654953	1.21653	0.036307	0.333333	0	0	0	5.34233	0	12.9017	0	0	2.19722	3.71357	10.76	17.8075	0.0288808	1	1	0.044846
113	2014	-0.644379	13.3179	0	23.0971	0.630683	1.38009	0.038506	0.333333	0	0	0	4.89784	0.693147	12.919	0	0	2.19722	3.73767	10.733	15.6702	0.0391235	1	1	0.0339246
113	2015	-0.269231	13.3179	0	22.836	0.518339	1.55693	0.0139	0.333333	0	0	0	4.61512	5.8522	12.9312	0	0	2.19722	3.7612	10.578	10.0108	0.0518636	1	1	0.0351181
113	2016	-0.026842	13.8334	0	23.0798	0.540696	1.42621	0.013492	0.333333	0	0	0	4.62497	6.42972	13.2816	0	0	2.19722	3.78419	9.639	7.85083	0.0716024	1	1	0.0261672
113	2017	-0.604923	13.981	0	23.2286	0.548565	1.44088	0.061961	0.333333	0	0	0	4.47734	7.37086	13.4588	0	0	2.19722	3.80666	9.656	7.20892	0.0615176	1	1	0.0086847
113	2018	-0.482971	13.7408	0	23.3196	0.644051	1.21953	0.04931	0.333333	0	0	0	4.65396	7.35308	13.3616	0	0	2.19722	3.8712	9.746	14.52	0.0620902	1	1	0.00896022
113	2019	1.10296	13.2845	0	23.3452	0.670422	1.07971	-0.024789	0.333333	0	0	0	4.68213	7.70391	13.0125	0	1	2.19722	3.89182	11.494	17.179	0.103179	0	1	0.0417642
113	2020	2.41221	13.7408	0	23.1693	0.64406	0.94902	-0.011765	0.333333	0	0	0	5.01064	7.44015	13.2644	0	1	2.19722	4.07754	11.934	27.5417	0.0957714	0	1	0.0476998
113	2021
114	2012
114	2013
114	2014
114	2015
114	2016
114	2017
114	2018
114	2019
114	2020
114	2021
115	2012	-0.209192	13.5541	0	23.8405	0.586932	1.08454	0.0123	0.333333	0	1	0	7.0859	0	13.3467	0	0	2.19722	3.85015	6.759	25.9749	0.066029	1	0	0.0695261
115	2013	-0.418188	13.2806	0	23.8225	0.577607	0.901597	0.014824	0.333333	0	1	0	6.77537	0	13.3469	0	0	2.19722	3.71357	7.534	9.34221	0.0666371	1	0	0.0736625
115	2014	0.795843	13.4583	11.5549	23.7583	0.561288	1.24175	0.008907	0.333333	0	1	0	6.85856	0	13.2708	1	0	2.19722	3.73767	7.769	13.1466	0.0842611	1	0	0.0131381
115	2015	0.445183	13.5751	11.9653	23.738	0.563075	1.02069	0.001008	0.363636	0	1	0	6.85856	1.09861	13.3915	1	0	2.3979	3.7612	7.606	11.9364	0.108326	1	0	0.020872
115	2016	-0.135305	14.1573	11.5416	23.7478	0.570183	0.969793	0.002322	0.363636	0	1	0	6.93537	2.70805	13.8271	1	0	2.3979	3.78419	7.515	8.10374	0.095767	1	0	0.0305062
115	2017	-1.08614	14.5067	11.3679	23.7986	0.579048	1.02222	0.015257	0.363636	0	1	0	8.43098	4.17439	14.1091	1	0	2.3979	3.85015	7.719	12.6575	0.0729342	1	0	0.0301779
115	2018	-1.11093	14.5914	11.6901	23.9895	0.614775	0.95353	0.034247	0.363636	0	1	0	7.36455	5.18739	14.2012	1	0	2.3979	3.8712	7.799	14.6405	0.037816	1	0	0.021405
115	2019	-1.12442	14.5407	14.559	24.1198	0.637307	0.980499	0.0383	0.363636	0	1	0	7.03086	4.59512	14.145	1	0	2.3979	3.89182	7.27	13.5633	0.0355635	1	0	0.019017
115	2020	-1.10595	14.2096	14.5825	24.2499	0.649732	0.969404	0.042131	0.363636	0	1	0	6.82546	5.32788	13.9521	1	0	2.3979	3.91202	7.47	14.7986	0.0301396	1	0	0.021097
115	2021	0.683644	14.6117	13.3793	24.4229	0.600767	0.882702	0.024993	0.363636	1	1	0	6.97073	2.94444	14.0978	1	0	2.3979	4.02535	7.675	20.4011	0.0301265	1	0	0.0229671
116	2012
116	2013
116	2014
116	2015
116	2016
116	2017
116	2018
116	2019
116	2020
116	2021
117	2012	-1.79913	13.3639	12.3389	21.8007	0.349769	1.03995	0.042079	0.333333	1	1	0	5.90536	2.83321	13.1388	1	0	2.19722	4.31749	8.052	17.0809	0.118148	1	0	0.0461399
117	2013	-1.73612	13.362	0	21.8109	0.322938	1.32238	0.053843	0.333333	0	1	0	5.09987	3.21888	12.9948	0	0	2.19722	3.66356	8.486	4.40682	0.113575	1	0	0.0397344
117	2014	-1.98196	13.362	0	21.8397	0.324261	1.38471	0.038038	0.333333	0	1	0	5.84064	4.36945	13.0561	0	0	2.19722	3.68888	8.625	2.88793	0.128271	1	0	0.0169194
117	2015	-1.31723	13.4297	16.1419	22.13	0.335244	1.6202	0.036773	0.333333	0	1	0	5.743	6.04263	13.088	1	0	2.19722	3.71357	8.575	10.7212	0.114172	1	0	0.0111137
117	2016	-2.17398	13.5866	15.9586	22.3294	0.334328	1.38991	0.040134	0.333333	0	1	0	5.27811	6.03787	13.3981	1	0	2.19722	3.98898	8.217	6.14634	0.110877	1	0	0.0108588
117	2017	-1.34853	13.6635	15.9534	22.4495	0.378105	1.08843	0.038179	0.333333	0	1	0	4.39445	6.25575	13.4549	1	0	2.19722	4.00733	8.506	17.8786	0.109803	1	0	0.0180986
117	2018	-0.957314	13.7123	15.2365	22.4404	0.378905	0.827665	0.020025	0.333333	0	0	0	4.06044	5.42935	13.4935	1	0	2.19722	4.02535	8.753	17.421	0.0976278	1	0	0.0177134
117	2019	-1.27924	13.6921	14.5923	22.4326	0.374875	0.889845	0.015527	0.333333	0	1	0	4.54329	4.47734	13.4571	1	0	2.19722	4.04305	9.252	16.0737	0.0995537	1	0	0.019736
117	2020
117	2021
118	2012
118	2013
118	2014
118	2015
118	2016
118	2017
118	2018
118	2019
118	2020
118	2021
119	2012
119	2013
119	2014
119	2015
119	2016
119	2017
119	2018
119	2019
119	2020
119	2021
120	2012
120	2013
120	2014
120	2015
120	2016
120	2017
120	2018
120	2019
120	2020
120	2021
121	2012
121	2013
121	2014
121	2015
121	2016
121	2017
121	2018
121	2019
121	2020
121	2021
122	2012	0.110804	10.3774	0	22.4794	0.437781	1.3677	0.069926	0.555556	0	0	0	5.14166	1.09861	12.3159	0	0	2.19722	3.98898	9.237	-1.83512	0.114282	0	0	0.0487646
122	2013	-1.07741	12.8264	0	22.9967	0.619171	1.38582	0.05637	0.555556	0	0	0	6.05678	1.09861	12.3981	0	0	2.19722	4.00733	9.376	16.714	0.0569886	0	0	0.0858176
122	2014	-0.928411	13.3266	0	23.0686	0.617403	1.25601	0.037129	0.428571	1	0	0	5.48894	2.07944	12.6125	0	0	1.94591	4.20469	9.622	-1.20322	0.034813	1	0	0.0673002
122	2015	-2.21155	13.1476	0	22.9174	0.663016	1.30134	0.020671	0.555556	0	0	0	6.14419	3.93183	12.6907	0	0	2.19722	3.7612	10.297	-4.34744	0.0470568	1	0	0.108892
122	2016	0.190837	13.2177	0	23.6647	0.309024	1.31579	0.027276	0.555556	0	0	0	5.3845	4.41884	12.768	0	0	2.19722	3.78419	10.052	-21.062	0.0805938	1	0	0.116984
122	2017
122	2018
122	2019	1.8785	13.408	0	23.4059	0.661928	1.17244	-0.153807	0.6	0	0	0	5.68698	2.99573	13.5926	0	1	2.30259	3.95124	10.153	29.3206	0.203337	0	0	0.0402044
122	2020
122	2021
123	2012
123	2013
123	2014
123	2015
123	2016
123	2017	-1.10336	13.4515	0	25.0083	0.866964	1.04241	0.032481	0.333333	0	1	0	5.7589		13.414	0	0	2.19722	3.89182	10.281	22.748	0.0150388	1	0	0.206877
123	2018	-0.581964	13.4888	0	25.0534	0.859335	1.00937	0.031506	0.333333	0	1	0	6.06611		13.3112	0	0	2.19722	3.91202	10.402	27.9646	0.0116156	1	0	0.200463
123	2019	-0.598795	13.3789	0	24.9705	0.80533	1.00269	0.043081	0.333333	0	1	0	4.81218		13.271	0	0	2.19722	3.93183	9.417	35.4702	0.0165927	1	0	0.0711803
123	2020	-0.00139309	13.6729	0	25.0386	0.794792	0.954303	0.030558	0.333333	0	1	0	5.95324		13.329	0	0	2.19722	3.95124	9.762	41.2128	0.0217095	1	0	0.0829175
123	2021	-0.00751177	13.6229	0	25.133	0.830544	1.34983	-0.017488	0.333333	0	1	0	6.22059		13.2944	0	1	2.19722	3.97029	10.12	36.8836	0.0326814	1	0	0.0445275
124	2012	2.12817	13.3423	0	23.0901	0.341024	4.76797	0.160215	0.363636	0	1	0	7.66763	0	13.2335	0	0	2.3979	3.78419	5.562	34.6783	0.0255495	1	0	0.0669027
124	2013	0.0769164	13.4889	0	23.279	0.299057	5.79604	0.196027	0.363636	0	1	0	7.8932	0	13.2623	0	0	2.3979	3.80666	5.376	19.7783	0.0287788	1	0	0.0624174
124	2014	2.21485	13.7375	0	23.517	0.308801	4.33311	0.170919	0.363636	0	1	0	7.81642	0	13.4425	0	0	2.3979	3.82864	5.821	-3.02549	0.0289231	1	0	0.0360493
124	2015	1.54183	13.7605	0	23.6829	0.298748	4.21903	0.154668	0.3	0	1	0	7.52833	0	13.4648	0	0	2.30259	3.85015	5.479	-15.3521	0.0234427	1	0	0.0460235
124	2016	1.69222	13.7803	0	23.9255	0.355604	3.58102	0.133594	0.363636	0	1	0	7.61184	0	13.4817	0	0	2.3979	3.8712	5.216	-8.1188	0.0212551	1	0	0.0123343
124	2017	0.852052	14.7041	0	24.0448	0.345081	4.17157	0.119816	0.363636	0	1	0	8.16962	0	14.2317	0	0	2.3979	3.89182	5.694	-1.08776	0.0153088	1	0	0.0437761
124	2018	0.909992	14.7217	0	24.137	0.344171	2.87964	0.113283	0.363636	0	1	0	7.55171	2.63906	14.2191	0	0	2.3979	3.91202	5.829	-11.8944	0.0111437	1	0	0.0399448
124	2019
124	2020	0.381794	16.3457	0	24.7346	0.305607	1.91147	0.105095	0.3	0	1	0	6.9187	4.31749	15.5611	0	0	2.30259	4.07754	7.188	-25.2244	0.0239146	1	0	0.0222706
124	2021	-2.37372	14.9629	0	24.6801	0.265026	1.86512	0.052019	0.444444	0	1	0	6.89568	4.92725	15.7536	0	0	2.19722	3.82864	7.525	-12.3796	0.0271979	1	0	0.0287689
125	2012	-0.612373	13.3945	0	24.9085	0.665573	1.01506	0.041263	0.333333	0	1	1	6.41673	0	13.2683	0	0	2.89037	3.93183	9.936	26.0135	0.0293204	1	1	0.0515668
125	2013	-1.60607	13.5256	0	24.9416	0.623187	0.943839	0.065006	0.333333	0	1	1	5.92959	0	13.3783	0	0	2.89037	3.95124	10.237	8.30158	0.0306083	1	1	0.0475652
125	2014	-1.05407	13.3141	0	24.9586	0.597825	1.03129	0.063192	0.333333	0	1	1	5.743	0	13.2519	0	0	2.89037	3.89182	10.445	8.51109	0.0309307	1	1	0.0130134
125	2015	-1.32687	13.5337	0	24.9988	0.57978	1.04022	0.065674	0.375	0	1	1	6.09807	4.82028	13.4035	0	0	2.77259	3.91202	11.076	1.61708	0.0356501	1	1	0.0130923
125	2016	-1.33088	13.2838	0	24.9814	0.584921	0.963891	0.018038	0.352941	0	1	1	5.11199	6.60259	13.352	0	0	2.83321	3.93183	10.49	10.4899	0.0340055	1	1	0.0132313
125	2017	-1.59497	13.0335	0	24.9861	0.581694	0.937099	0.01606	0.333333	0	1	1	4.91998	7.76557	13.151	0	0	2.70805	3.95124	10.61	18.0135	0.024458	1	1	0.0488377
125	2018	-1.54632	12.6885	0	25.0182	0.57019	0.912862	0.012611	0.333333	0	1	1	4.40672	8.2335	13.1564	0	0	2.70805	3.91202	10.854	13.8392	0.0249823	1	1	0.035845
125	2019	-0.283746	13.4754	0	25.047	0.546989	0.872236	0.02429	0.333333	0	1	1	4.40672	8.52437	13.1999	0	0	2.70805	3.91202	11.342	10.4175	0.0296376	1	1	0.0289288
125	2020	-1.01054	13.6431	0	25.1773	0.584238	0.868008	0.032646	0.333333	0	1	1	4.45435	7.03966	13.5417	0	0	2.70805	3.95124	11.673	14.9124	0.0293449	1	1	0.0190852
125	2021	-0.312007	13.7258	0	25.4618	0.713438	0.969103	-0.04185	0.4	0	1	1	5.29832	6.62804	13.5388	0	1	2.30259	3.97029	12.014	31.0314	0.0247926	1	1	0.0560025
126	2012	1.20783	13.8155	14.8626	21.9611	0.130811	1.71644	0.121211	0.375	0	0	0	6.71296	0	13.5144	1	0	2.07944	3.91202	9.936	-26.6859	0.0730016	0	0	0.0304994
126	2013	-0.813624	14.0682	14.6386	21.9393	0.132906	1.80848	0.073962	0.333333	0	0	0	6.28413	0	13.6181	1	0	2.19722	3.93183	10.237	-19.3725	0.0763027	1	0	0.0334179
126	2014	-0.731877	14.4157	15.1062	22.0415	0.171864	2.54101	0.075006	0.333333	0	0	0	6.73459	3.29584	13.8953	1	0	2.19722	3.95124	10.445	-25.9474	0.0733373	1	0	0.033792
126	2015	-0.988821	14.1644	15.6697	22.523	0.163774	3.18668	0.007703	0.333333	0	1	0	6.52356	6.56526	13.7255	1	0	2.19722	3.97029	11.076	-2.28652	0.0813772	1	0	0.0254456
126	2016	-1.66092	14.3502	15.3814	22.5316	0.179453	2.01774	0.17669	0.333333	0	1	0	5.83481	5.70378	13.7959	1	0	2.19722	3.98898	10.49	-23.4094	0.0597473	1	0	0.0258477
126	2017	-1.42393	14.3646	15.39	22.4595	0.15437	2.00035	0.126668	0.333333	0	1	0	5.38907	5.43808	13.8627	1	0	2.19722	4.00733	10.61	-6.55466	0.0533059	1	0	0.00823455
126	2018	-1.4692	14.3895	15.2063	22.4439	0.223124	1.39223	0.067321	0.333333	0	1	0	4.23411	5.33754	13.8895	1	0	2.19722	4.02535	10.854	-9.23718	0.0427776	1	0	0.0394368
126	2019	0.0501863	14.1631	15.046	22.5438	0.205303	1.18848	0.051593	0.333333	0	1	0	4.77068	6.97167	13.6147	1	0	2.19722	4.04305	11.342	-18.8696	0.040844	0	0	0.0365727
126	2020	-0.394818	13.2226	0	22.8656	0.259076	1.14657	0.042964	0.333333	0	1	0	4.95583	5.87493	13.6506	0	0	2.19722	3.97029	11.673	-1.91153	0.0389143	0	0	0.0321971
126	2021
127	2012
127	2013
127	2014	-0.899651	13.2569	0	23.858	0.455475	1.04272	0.072853	0.375	0	1	0	5.7301	3.2581	13.048	0	0	2.07944	4.02535	8.839	3.80012	0.00346976	1	1	0.0385977
127	2015
127	2016
127	2017	-0.446973	12.9617	0	24.0022	0.480776	0.819329	0.002957	0.333333	0	1	0	5.38907	5.51343	12.9139	0	0	2.19722	3.80666	8.738	18.5177	0.00330133	1	1	0.0522003
127	2018	0.112933	13.1311	0	24.0871	0.501899	0.798647	0.023073	0.333333	0	1	0	5.36598	4.83628	13.0109	0	0	2.19722	3.82864	8.859	15.4623	0.00341946	1	1	0.0176753
127	2019	0.21927	13.1704	0	24.2167	0.4456	0.814639	0.034271	0.333333	0	1	0	5.0814	5.56068	12.9862	0	0	2.19722	3.85015	9.194	9.04327	0.00294945	1	1	0.0229493
127	2020	0.589477	12.8502	0	24.2405	0.425592	0.768451	0.039908	0.333333	0	1	0	4.17439	5.6204	13.1086	0	0	2.19722	3.8712	9.528	9.38034	0.00314033	1	1	0.0216061
127	2021
128	2012
128	2013
128	2014
128	2015
128	2016
128	2017
128	2018
128	2019
128	2020
128	2021
129	2012
129	2013
129	2014
129	2015
129	2016
129	2017
129	2018
129	2019
129	2020
129	2021
130	2012
130	2013
130	2014
130	2015
130	2016
130	2017
130	2018
130	2019
130	2020
130	2021
131	2012
131	2013
131	2014	-0.339659	12.0529	0	21.9711	0.300708	3.6015	0.072534	0.428571	1	0	0	5.84644	2.07944	12.3543	0	0	1.94591	3.78419	9.622	9.01786	0.196978	1	0	0.0389197
131	2015	0.0588278	11.5674	0	22.638	0.189144	2.8704	0.058774	0.333333	0	1	0	5.4161	3.93183	12.6777	0	0	2.19722	3.7612	10.297	-85.3671	0.222496	1	0	0.0416814
131	2016
131	2017
131	2018	-0.717335	13.6027	0	22.9563	0.22516	1.30621	0.059203	0.333333	0	1	0	4.06044	3.80666	13.4328	0	0	2.19722	4.02535	10.263	1.46179	0.0695103	1	0	0.00311939
131	2019	-0.260931	13.688	0	23.1084	0.24599	1.51941	0.07158	0.333333	0	1	0	4.06044	2.99573	13.5742	0	0	2.19722	4.04305	10.153	6.79677	0.0661803	1	0	0.0113779
131	2020	-0.133238	13.8199	0	23.2438	0.248536	3.10142	0.07496	0.333333	0	1	0		1.38629	13.529	0	0	2.19722	4.06044	10.477	13.2412	0.0654504	1	0	0.00852039
131	2021	0.122437	11.1968	0	23.3597	0.284414	1.92371	0.049515	0.375	0	1	0	3.95124	2.07944	13.6055	0	0	2.07944	3.8712	10.811	17.0261	0.0775787	1	0	0.0179188
132	2012
132	2013
132	2014
132	2015
132	2016
132	2017
132	2018
132	2019
132	2020
132	2021
133	2012	0.629713	14.6651	0	23.2967	0.375408	1.45982	0.1233	0.333333	0	1	1	7.18235	0	14.0359	0	0	2.19722	4.11087	7.293	-14.809	0.0698078	1	0	0.0724013
133	2013	0.00545832	14.6425	0	23.5256	0.443279	1.71556	0.116066	0.333333	0	1	1	7.25064	0	14.1511	0	0	2.19722	4.12713	7.167	-36.1277	0.0805166	1	0	0.0497715
133	2014	-0.0893781	14.659	0	23.6935	0.456394	1.68868	0.117164	0.333333	0	1	1	7.42714	1.60944	14.1418	0	0	2.19722	4.14313	7.77	-37.6699	0.0830449	1	0	0.0211148
133	2015	-0.573887	14.7055	0	23.7702	0.430844	1.5385	0.109604	0.333333	0	1	1	7.29166	3.85015	14.1468	0	0	2.19722	4.15888	8.323	-20.0077	0.0988702	1	0	0.0654512
133	2016	-0.516176	14.4747	0	23.9217	0.493372	1.30629	0.057878	0.333333	0	1	1	7.23129	4.89784	14.1716	0	0	2.19722	4.00733	8.553	-20.8295	0.0916867	1	0	0.064832
133	2017
133	2018
133	2019
133	2020
133	2021	-1.21212	14.1448	10.086	23.9951	0.675427	1.07803	0.021053	0.333333	0	1	1	6.41837	0.693147	13.761	1	0	2.19722	4.04305	9.806	14.1856	0.0323176	1	0	0.0331674
134	2012
134	2013
134	2014
134	2015
134	2016
134	2017
134	2018
134	2019
134	2020
134	2021
135	2012	-0.682112	12.3501	0	22.3492	0.573852	1.22435	0.100292	0.307692	0	1	0	6.44889	0	12.1993	0	0	2.56495	3.91202	4.261	25.9649	0.111227	1	1	0.162138
135	2013	-0.442031	12.644	0	22.4698	0.54552	1.39485	0.079209	0.357143	0	1	0	6.38351	0	12.4201	0	0	2.63906	3.93183	4.587	7.45931	0.0893658	1	1	0.0490754
135	2014	-0.261949	12.8323	0	22.5641	0.570138	1.3558	0.055165	0.333333	0	1	0	6.01372	0	12.6506	0	0	2.70805	3.95124	4.936	18.242	0.0807512	1	1	0.0404327
135	2015	-0.450776	12.0471	0	22.9487	0.338593	1.18075	0.023164	0.333333	0	1	0	5.42054	0	12.1491	0	0	2.70805	3.97029	5.425	-0.029846	0.0784692	1	1	0.046268
135	2016	-0.41838	12.9502	0	22.9251	0.305095	1.17961	0.024315	0.333333	0	1	0	5.56452	0	12.4745	0	0	2.70805	3.98898	5.851	2.88123	0.0550528	1	1	0.0309877
135	2017	-0.701914	12.7078	0	23.0069	0.299799	1.08188	0.058645	0.384615	0	1	0	4.58497	0	12.3914	0	0	2.56495	4.00733	6.955	-7.77352	0.0524062	1	1	0.0350974
135	2018	-0.707155	12.5934	0	23.0388	0.279271	0.902763	0.057517	0.333333	0	1	0	4.46591	2.07944	12.4188	0	0	2.70805	4.02535	7.273	-9.35197	0.0491537	1	1	0.00537175
135	2019	2.46549	12.8864	0	23.1112	0.285366	0.827361	0.049736	0.333333	0	1	0	4.27667	1.09861	12.7207	0	0	2.70805	4.04305	6.583	-3.11485	0.0552256	1	1	0.00978739
135	2020	1.93235	12.5032	0	23.3291	0.369849	0.912045	0.036361	0.357143	0	1	0	4.70048	0	12.72	0	0	2.63906	4.00733	6.85	-4.69122	0.0593882	1	1	0.00470542
135	2021
136	2012
136	2013
136	2014	-2.39612	12.7367	0	21.7997	0.315886	2.5745	0.174135	0.375	0	1	0	6.91473	0.693147	12.5776	0	0	2.07944	3.85015	8.776	-12.2452	0.0389959	1	1	0.102022
136	2015
136	2016	-1.86677	12.8479	0	21.8168	0.328263	2.66968	-0.024988	0.428571	0	1	0	6.49375	3.8712	12.6992	0	1	1.94591	3.89182	8.63	7.46023	0.119731	0	1	0.0848568
136	2017
136	2018
136	2019
136	2020
136	2021
137	2012
137	2013
137	2014
137	2015
137	2016
137	2017
137	2018
137	2019
137	2020
137	2021
138	2012
138	2013
138	2014
138	2015	0.169701	15.5275	0	22.7209	0.552271	2.22334	0.054009	0.4	0	0	0	6.50279	4.75359	14.2569	0	0	2.30259	3.95124	11.076	10.2449	0.0746003	1	0	0.134766
138	2016	-0.760639	14.7986	0	22.9744	0.507574	1.44493	0.030246	0.444444	0	0	0	6.32972	3.82864	13.8354	0	0	2.19722	3.97029	10.49	7.3821	0.0723587	1	0	0.0350279
138	2017	0.106075	14.9759	0	23.0954	0.537705	1.54816	0.03147	0.444444	0	0	0	5.7462	5.69036	13.9574	0	0	2.19722	3.98898	10.61	15.9898	0.0862814	1	0	0.024444
138	2018	0.721851	14.8317	0	23.0932	0.530334	1.3606	0.004414	0.5	0	0	0	5.93754	6.74759	13.9249	0	0	2.07944	3.97029	10.854	18.6915	0.0504749	1	0	0.0192818
138	2019	-0.481545	15.0803	16.2915	23.0987	0.505153	1.81594	0.035573	0.444444	0	0	0	6.08677	7.91717	13.8785	1	0	2.19722	3.98898	11.342	18.3244	0.0384261	1	0	0.00493911
138	2020	-0.281608	15.1292	16.6	23.2125	0.528217	1.77486	0.040898	0.5	0	0	0	6.17379	8.03625	14.1463	1	0	2.30259	4.00733	11.673	17.4412	0.0251264	1	0	0.00268916
138	2021
139	2012
139	2013
139	2014
139	2015
139	2016
139	2017
139	2018
139	2019
139	2020
139	2021
140	2012
140	2013
140	2014
140	2015
140	2016
140	2017
140	2018
140	2019
140	2020
140	2021
141	2012	0.0412731	13.2469	0	22.8708	0.535614	1.3703	0.042721	0.333333	0	0	0	5.16479	0	12.7811	0	0	2.19722	3.85015	9.86	15.986	0.0765502	1	0	0.0125073
141	2013	-0.706815	13.0815	0	22.9998	0.605592	1.47304	0.062956	0.333333	0	0	0	5.16479	0	13.1422	0	0	2.19722	3.85015	10.053	7.65548	0.0834875	1	0	0.0466844
141	2014	-0.055118	13.0815	0	23.2001	0.633816	2.53745	0.072278	0.333333	0	0	0	6.89163	0	12.8675	0	0	2.19722	3.8712	10.335	-12.1612	0.0877853	0	0	0.0332802
141	2015	-0.264513	13.096	0	23.2685	0.640637	4.70668	0.068035	0.333333	0	0	0	6.43615	5.70378	12.8854	0	0	2.19722	3.89182	10.492	-0.071594	0.0783749	1	0	0.0210098
141	2016	-0.83726	13.1022	0	23.1672	0.589862	3.22693	0.073077	0.333333	0	0	0	5.54908	7.09423	12.948	0	0	2.19722	3.91202	10.43	14.1023	0.0806091	1	0	0.00952643
141	2017	-1.66478	13.1066	0	23.1682	0.532298	2.95607	0.080144	0.375	0	0	0	5.65249	7.87816	12.9128	0	0	2.07944	3.93183	10.56	9.27267	0.0793456	1	0	0.00647744
141	2018	-1.66753	13.303	0	23.2122	0.546613	1.71657	0.063492	0.333333	0	0	0	5.11199	7.87169	12.9253	0	0	2.19722	3.95124	10.802	12.083	0.0364198	1	0	0.0552992
141	2019	-1.7808	14.4208	0	23.2105	0.54705	1.7762	0.045345	0.333333	0	0	0	4.58497	5.84064	13.6516	0	0	2.19722	3.97029	10.827	10.918	0.0427597	1	0	0.0546098
141	2020	-1.14029	13.9806	0	23.4635	0.428987	1.47505	0.03224	0.333333	0	0	0	4.06044	5.23111	13.5215	0	0	2.19722	3.98898	11.137	-10.9585	0.0444484	1	0	0.0496345
141	2021	-0.347463	13.8064	0	23.5459	0.477766	1.60739	0.043405	0.333333	0	0	0	4.74493	5.75257	14.1573	0	0	2.19722	3.98898	11.456	-1.14885	0.03174	1	0	0.0249181
142	2012
142	2013
142	2014
142	2015
142	2016
142	2017
142	2018
142	2019
142	2020
142	2021
143	2012
143	2013
143	2014
143	2015
143	2016
143	2017
143	2018
143	2019
143	2020
143	2021
144	2012
144	2013
144	2014
144	2015
144	2016
144	2017
144	2018
144	2019
144	2020
144	2021
145	2012
145	2013
145	2014	-0.807758	12.3821	0	22.7336	0.765431	1.10075	0.008573	0.428571	0	0	0	5.32301	1.09861	12.2123	0	0	1.94591	3.91202	7.243	2.77601	0.108289	0	0	0.0156131
145	2015	1.23638	12.3014	0	22.9362	0.74073	1.54806	-0.03818	0.428571	0	0	0	6.2653	2.94444	12.1096	0	1	1.94591	3.93183	7.479	10.7328	0.0954735	0	0	0.0290032
145	2016	-1.13774	11.5169	0	24.5816	0.361606	1.03781	0.020602	0.428571	0	0	0	5.38907	4.86753	12.1249	0	0	1.94591	3.95124	7.868	-16.9468	0.0684152	0	0	0.0286523
145	2017
145	2018	-1.14045	12.3644	0	24.7392	0.426423	0.905816	0.013641	0.428571	0	0	0	5.26786	5.50126	12.4691	0	0	1.94591	3.58352	8.544	-0.492076	0.0630378	1	0	0.0347698
145	2019	0.0687566	12.6333	0	24.6832	0.418681	0.897305	-0.023973	0.428571	0	0	0	4.5326	5.59099	12.3149	0	1	1.94591	3.63759	8.296	16.6602	0.159172	0	0	0.0327028
145	2020	2.19565	12.631	0	24.5728	0.449683	0.926069	-0.092652	0.428571	0	0	0	4.40672	5.69709	12.6532	0	1	1.94591	3.66356	8.722	21.0479	0.30135	0	0	0.0380081
145	2021
146	2012
146	2013
146	2014
146	2015
146	2016
146	2017
146	2018
146	2019
146	2020
146	2021
147	2012
147	2013
147	2014
147	2015
147	2016
147	2017
147	2018
147	2019
147	2020
147	2021
148	2012
148	2013
148	2014
148	2015
148	2016
148	2017
148	2018
148	2019
148	2020
148	2021
149	2012	-1.635	14.0733	15.7228	23.4688	0.372576	3.54864	0.323885	0.363636	0	1	0	8.71752	0	13.7033	1	0	2.3979	3.8712	7.365	-24.5263	0.0451778	1	1	0.0835216
149	2013	-1.84066	14.0887	15.9392	23.3432	0.225484	2.27992	0.241409	0.363636	0	1	0	8.55661	0	13.7167	1	0	2.3979	3.89182	7.998	-36.429	0.0385653	1	1	0.129092
149	2014	-1.56456	13.8655	15.618	23.3013	0.256437	2.42653	0.072094	0.4	0	1	0	8.67129	0	13.3804	1	0	2.30259	3.91202	8.291	-31.845	0.0854642	0	1	0.122906
149	2015	-1.05248	13.3458	0	23.3021	0.213882	3.09816	0.117691	0.4	0	1	0	8.58989	4.00733	13.3066	0	0	2.30259	3.7612	8.594	-19.2901	0.0629018	1	1	0.0479957
149	2016	-1.84566	13.7729	0	23.3388	0.186441	3.56966	0.145075	0.363636	0	1	0	8.61505	3.8712	13.5778	0	0	2.3979	3.78419	8.134	-36.2508	0.0645644	1	1	0.0902044
149	2017	-1.45783	13.9553	0	23.7067	0.224905	4.94127	0.154325	0.363636	0	1	0	9.19604	5.59099	13.7439	0	0	2.3979	3.80666	8.552	-43.9566	0.0538761	1	1	0.102726
149	2018	-1.83006	13.3047	0	23.8414	0.242457	2.87119	0.165742	0.363636	0	1	0	8.36707	4.7362	13.1422	0	0	2.3979	3.80666	9.006	-42.7186	0.0548523	1	1	0.0025407
149	2019	-2.02823	13.4588	0	24.0878	0.323833	4.70226	0.180194	0.363636	0	1	0	8.49352	4.76217	13.2963	0	0	2.3979	3.82864	9.06	-23.3146	0.051996	1	1	0.0123015
149	2020	-1.21805	13.5619	0	24.2789	0.337835	9.79748	0.18641	0.363636	0	1	0	8.42508	4.48864	13.3928	0	0	2.3979	3.85015	9.39	-3.33984	0.0502304	1	1	0.0248849
149	2021
150	2012
150	2013
150	2014
150	2015
150	2016
150	2017
150	2018
150	2019
150	2020
150	2021
151	2012	-1.29666	13.5519	14.2075	21.7605	0.218432	1.49913	0.038986	0.333333	1	0	0	6.14419	0	13.6311	1	0	2.19722	4.15888	6.522	9.06041	0.159776	1	0	0.0125906
151	2013	-2.294	14.0815	13.9472	21.9275	0.305101	1.15049	0.052231	0.333333	0	0	0	6.13123	0	13.8805	1	0	2.19722	4.06044	7.083	15.4799	0.175783	0	0	0.0457814
151	2014	-1.04005	14.027	13.9964	22.2198	0.354891	1.26026	0.024728	0.428571	0	0	0	6.17587	1.09861	13.709	1	0	1.94591	4.07754	7.143	18.8679	0.155918	1	0	0.0655122
151	2015	0.708363	13.9793	14.5918	22.3093	0.410649	1.71604	0.007501	0.428571	0	0	0	6.37332	3.55535	13.6471	1	0	1.94591	4.09434	6.593	16.5793	0.167865	1	0	0.0355172
151	2016	0.779482	13.9248	14.7089	22.3314	0.420125	1.59865	6.2e-05	0.428571	0		0	6.79347	3.09104	13.802	1	0	1.94591	4.11087	6.2	13.0633	0.194267	1	0	0.0533894
151	2017	2.1372	13.1234	14.6099	22.3679	0.442046	1.28739	0.00879	0.333333	0		0	6.45677	5.0876	13.1256	1	0	2.19722	4.12713	6.502	15.4009	0.145049	0	0	0.0324749
151	2018	1.91014	12.981	0	22.165	0.554102	1.21197	-0.225844	0.428571	0		0	6.45205	4.29046	13.2883	0	1	1.94591	3.58352	6.715	32.0335	0.139337	0	0	0.059225
151	2019
151	2020
151	2021
152	2012
152	2013
152	2014
152	2015
152	2016
152	2017
152	2018
152	2019
152	2020
152	2021
153	2012
153	2013
153	2014
153	2015
153	2016
153	2017
153	2018
153	2019
153	2020
153	2021
154	2012
154	2013
154	2014
154	2015
154	2016
154	2017
154	2018
154	2019
154	2020
154	2021
155	2012	-1.19125	13.2708	9.63616	23.1262	0.189489	1.76717	0.098417	0.363636	0	1	0	6.12905	0	13.0462	1	0	2.3979	3.82864	10.597	-5.57993	0.0877167	1	0	0.0323331
155	2013	-0.017986	13.3375	10.1143	23.2939	0.235316	2.13825	0.095672	0.363636	0	1	0	6.34564	0	12.9198	1	0	2.3979	3.85015	10.76	-6.00659	0.0990955	1	0	0.0328612
155	2014	-0.835941	13.4939	9.91577	23.3966	0.222622	1.85727	0.115306	0.363636	0	1	0	6.40026	0	13.0812	1	0	2.3979	3.8712	10.733	-8.54388	0.101266	1	0	0.025395
155	2015	-0.996373	13.473	13.2774	23.4772	0.222287	1.72468	0.102857	0.363636	0	1	0	6.22456	4.20469	13.0125	1	0	2.3979	3.89182	10.578	-9.58741	0.137622	1	0	0.0155539
155	2016
155	2017
155	2018
155	2019
155	2020	-1.28879	14.3573	15.8943	24.032	0.312834	1.09774	0.110029	0.363636	0	1	0	5.20401	6.91572	13.9084	1	0	2.3979	3.89182	11.934	-6.91796	0.059635	1	0	0.00826963
155	2021
156	2012
156	2013
156	2014
156	2015
156	2016
156	2017
156	2018
156	2019
156	2020
156	2021
157	2012
157	2013
157	2014
157	2015
157	2016
157	2017
157	2018
157	2019
157	2020
157	2021
158	2012
158	2013
158	2014
158	2015
158	2016
158	2017
158	2018
158	2019
158	2020
158	2021
159	2012
159	2013
159	2014
159	2015
159	2016
159	2017
159	2018
159	2019
159	2020
159	2021
160	2012
160	2013
160	2014
160	2015
160	2016
160	2017
160	2018
160	2019
160	2020
160	2021
161	2012
161	2013
161	2014
161	2015
161	2016	-0.133502	13.8649	0	24.1167	0.612976	1.04159	0.025849	0.333333	0	1	0	6.17587		13.5717	0	0	2.19722	3.8712	8.871	16.835	0.0374276	1	1	0.021571
161	2017	-0.569002	14.0174	0	24.1748	0.611733	1.09942	0.026441	0.333333	0	1	0	6.50429		13.7356	0	0	2.19722	3.89182	8.672	21.3375	0.0328297	1	1	0.00987521
161	2018	-0.109733	14.1937	0	24.2561	0.623772	0.921342	0.026012	0.333333	0	1	0	6.59715		13.8593	0	0	2.19722	3.91202	9.176	20.1435	0.0334765	1	1	0.00429739
161	2019	0.19712	14.3274	0	24.3463	0.640408	0.955488	0.025263	0.333333	0	1	0	6.27852		13.953	0	0	2.19722	3.93183	9.156	21.6821	0.0376666	1	1	0.0025493
161	2020	-0.780209	14.4387	0	24.3908	0.638227	1.13316	0.026614	0.375	0	1	0	7.11151		13.908	0	0	2.07944	3.95124	9.483	21.3313	0.0422333	1	1	0.00294441
161	2021	-0.961646	14.2674	0	24.4063	0.625136	1.31977	0.029535	0.333333	0	1	0	7.04491		13.9918	0	0	2.19722	3.97029	9.822	25.6114	0.0366022	1	1	0.00272495
162	2012	-0.0636468	12.8992	0	21.325	0.303001	2.50235	0.009088	0.4	0	0	0	5.31812	1.09861	12.4292	0	0	1.60944	4.04305	9.237	26.4672	0.078033	1	0	0.0481778
162	2013	-1.51885	12.8992	0	21.3259	0.262255	3.99014	0.026713	0.4	0	0	0	5.42495	1.09861	12.4402	0	0	1.60944	4.06044	9.376	32.3398	0.0669144	1	0	0.043782
162	2014	-1.21878	12.9657	0	21.4866	0.333412	6.94641	0.038671	0.4	0	0	0	5.43808	2.07944	12.6215	0	0	1.60944	4.07754	9.622	38.5037	0.0601925	1	0	0.0409838
162	2015	-1.83256	13.0886	0	22.0577	0.098014	4.62472	0.014063	0.4	0	0	0	5.23111	3.93183	12.7823	0	0	1.60944	4.09434	10.297	-4.06238	0.0585462	1	0	0.0267067
162	2016	-2.58977	13.0849	0	22.1513	0.163072	3.27234	0.001342	0.4	0	0	0	5.1985	4.41884	12.7905	0	0	1.60944	4.11087	10.052	5.84816	0.0769259	1	0	0.0291042
162	2017
162	2018	-2.67182	13.8798	0	22.1828	0.213906	1.40855	0.007264	0.4	0	0	0	4.39445	3.80666	13.5224	0	0	1.60944	3.85015	10.263	27.7729	0.0832423	1	0	0.0851251
162	2019
162	2020
162	2021
163	2012
163	2013
163	2014
163	2015
163	2016
163	2017
163	2018
163	2019
163	2020
163	2021
164	2012
164	2013
164	2014
164	2015
164	2016
164	2017
164	2018
164	2019
164	2020
164	2021
165	2012	0.543725	13.9436	0	22.3925	0.364091	3.30972	0.151957	0.333333	0	1	0	8.0684	0	13.6481	0	0	2.19722	3.89182	7.999	-11.4634	0.091704	1	1	0.065721
165	2013	-0.0338508	14.0036	0	22.484	0.356576	2.1181	0.11182	0.375	0	1	0	7.63772	0	13.6896	0	0	2.07944	3.89182	8.273	-9.39309	0.109744	1	1	0.0478437
165	2014	-0.60394	13.7538	0	22.5817	0.348088	2.9097	0.097632	0.333333	0	1	0	7.67694	0	13.6732	0	0	2.19722	3.71357	8.839	8.00823	0.123262	1	1	0.0733657
165	2015	-0.693903	13.8016	0	22.695	0.327075	2.66117	0.105258	0.333333	0	1	0	7.20934	2.07944	13.7223	0	0	2.19722	3.73767	8.947	-2.0789	0.102494	1	1	0.028545
165	2016	-0.682057	13.4994	0	22.8907	0.319987	2.68647	0.106828	0.333333	0	1	0	7.68386	3.93183	13.5831	0	0	2.19722	3.7612	8.49	-5.61274	0.0915659	1	1	0.0381522
165	2017	-0.116087	13.1573	0	23.041	0.326182	3.24365	0.125494	0.333333	0	1	0	8.04847	3.61092	13.784	0	0	2.19722	3.78419	8.738	-0.228342	0.0856404	1	1	0.021972
165	2018	-0.359877	13.6515	0	23.2498	0.35813	2.33977	0.153636	0.333333	0	1	0	7.22766	2.83321	14.1181	0	0	2.19722	3.80666	8.859	-7.94378	0.0731653	1	1	0.0218949
165	2019	0.00875417	14.1979	0	23.3531	0.320024	4.62754	0.163586	0.333333	0	1	0	7.32712	0.693147	14.4234	0	0	2.19722	3.82864	9.194	3.69632	0.0645509	1	1	0.0530249
165	2020	-0.270555	13.9997	0	23.4437	0.31197	7.90058	0.127187	0.333333	0	1	0	7.36391	2.89037	14.157	0	0	2.19722	3.85015	9.528	-9.87829	0.0765655	1	1	0.112579
165	2021
166	2012
166	2013
166	2014
166	2015
166	2016
166	2017
166	2018
166	2019
166	2020
166	2021
167	2012	-2.84946	13.7037	0	22.845	0.478082	1.29038	0.093334	0.333333	1	1	0	5.34233	0	13.2879	0	0	2.19722	3.95124	7.365	13.8114	0.0617573	1	0	0.00756256
167	2013
167	2014	-0.0743495	13.4298	0	23.2207	0.383473	1.73079	0.067523	0.333333	1	1	0	5.53339	3.68888	13.1584	0	0	2.19722	4.00733	8.291	0.871284	0.0621223	1	0	0.0104932
167	2015
167	2016
167	2017	-1.43425	13.3294	0	23.6547	0.456978	1.32157	0.051362	0.333333	0	1	0	4.95583	6.54965	13.2508	0	0	2.19722	3.68888	8.552	6.34354	0.0692924	1	0	0.00501969
167	2018
167	2019	-0.771888	13.6634	0	23.9556	0.526595	1.07228	0.047581	0.5	0	1	0	4.7362	6.12249	13.1483	0	0	1.79176	3.91202	9.06	9.31529	0.0654295	1	0	0.00912598
167	2020	-0.641871	13.6333	0	24.1534	0.574368	1.03854	0.047073	0.333333	0	1	0	5.27811	4.86753	13.3124	0	0	2.19722	3.93183	9.39	10.2937	0.0651136	1	0	0.0092834
167	2021	0.266409	13.7203	0	24.2646	0.584369	1.13122	0.046004	0.333333	0	1	0	4.30407	1.09861	13.1666	0	0	2.19722	3.95124	9.732	15.5785	0.0652008	1	0	0.00757773
168	2012
168	2013
168	2014
168	2015
168	2016
168	2017
168	2018
168	2019
168	2020
168	2021
169	2012
169	2013
169	2014	-1.13851	13.1465	0	23.9527	0.566119	1.14576	0.113916	0.333333	0	1	0	7.45414	2.48491	13.0795	0	0	2.19722	3.95124	6.969	-3.86538	0.0736291	1	1	0.0513713
169	2015	-0.975822	13.5274	0	23.9754	0.513648	1.15369	0.102688	0.333333	0	1	0	7.68478	4.46591	13.3274	0	0	2.19722	3.97029	7.592	-1.5906	0.0771115	1	1	0.0252593
169	2016
169	2017	-0.237045	13.5388	0	24.1626	0.583054	1.016	0.010331	0.333333	0	1	0	8.77524	5.3845	13.3865	0	0	2.19722	4.04305	7.637	19.9657	0.0618928	1	1	0.0476788
169	2018	0.40948	13.2118	0	24.1844	0.577559	0.914777	0.020998	0.333333	0	1	0	7.29438	7.67276	13.0778	0	0	2.19722	4.06044	8.104	15.1977	0.0503931	1	1	0.0295599
169	2019
169	2020
169	2021
170	2012
170	2013
170	2014
170	2015
170	2016
170	2017
170	2018
170	2019
170	2020
170	2021
171	2012
171	2013	-0.106814	12.8213	0	20.4761	0.325185	2.35593	0.503158	0.363636	0	0	0	5.26269		12.4875	0	0	2.3979	3.71357	9.282	-43.1079	0.0815651	1	1	0.212612
171	2014	0.555444	12.8213	0	20.8411	0.279382	5.08901	0.396855	0.363636	0	0	0	5.03695		12.2389	0	0	2.3979	3.73767	9.212	-23.0378	0.0900039	1	1	0.104233
171	2015	-0.0182167	12.1782	0	21.0658	0.252861	5.38838	0.329558	0.333333	0	0	0	6.15486		12.0299	0	0	2.19722	3.78419	9.192	-3.84221	0.0874724	1	1	0.208313
171	2016	-0.0179573	10.9734	0	21.7675	0.068488	2.82412	0.147358	0.333333	0	0	0	5.14749		11.889	0	0	2.19722	3.98898	9.171	-57.555	0.0778591	1	1	0.157697
171	2017	-0.237729	13.7561	0	21.8769	0.175992	2.08926	0.134007	0.333333	0	0	0	4.11087		12.9606	0	0	2.19722	4.00733	9.236	-11.6797	0.0466168	1	1	0.0349037
171	2018	-0.318408	13.7429	0	22.034	0.420842	1.86015	0.140633	0.333333	0	0	0	5.18178		12.6982	0	0	2.19722	4.02535	9.239	5.66894	0.0547756	1	1	0.0509031
171	2019	-0.145574	13.699	0	22.193	0.387562	2.48174	0.139018	0.333333	0	0	0	5.0689		13.509	0	0	2.19722	4.04305	9.512	1.17816	0.0505961	0	1	0.0478764
171	2020	-0.568521	13.8946	0	22.2586	0.4348	2.51051	0.091946	0.333333	0	0	0	4.91998		13.6642	0	0	2.19722	4.06044	9.813	5.96882	0.0870897	1	1	0.0462408
171	2021	-0.208281	14.0981	0	22.395	0.408645	1.88735	0.119399	0.333333	0	0	0	3.95124		13.8072	0	0	2.19722	4.07754	10.123	4.07073	0.116023	1	1	0.0134658
172	2012
172	2013
172	2014
172	2015
172	2016
172	2017
172	2018
172	2019
172	2020
172	2021
173	2012
173	2013
173	2014	0.757094	13.0815	0	21.3926	0.321592	3.26218	0.120404	0.454545	0	1	0	5.8693	0	12.8932	0	0	2.3979	3.7612	10.335	7.7745	0.0535137	1	0	0.0102307
173	2015	1.33131	13.3647	14.0161	21.5966	0.286123	3.5373	0.145041	0.375	0	1	0	5.87774	5.70378	13.02	1	0	2.07944	3.78419	10.492	-4.44311	0.0633166	1	0	0.00606323
173	2016	-0.763216	13.4137	13.6405	21.8095	0.326426	2.62129	0.105843	0.375	0	1	0	5.3799	7.09423	13.1068	1	0	2.07944	3.80666	10.43	-2.63523	0.0783053	1	0	0.0360497
173	2017	-0.0355683	13.5346	13.316	21.8866	0.373694	1.62272	0.068111	0.375	0	1	0	4.34381	7.87816	13.3475	1	0	2.07944	3.82864	10.56	3.17009	0.0957128	1	0	0.0302595
173	2018	0.0530263	13.5841	12.7647	21.9015	0.346797	1.5352	0.048612	0.375	0	1	0	4.35671	7.87169	13.3975	1	0	2.07944	3.85015	10.802	-1.09153	0.0948563	1	0	0.0200388
173	2019	0.0495207	13.5519	12.8259	21.9938	0.443476	1.74306	0.01641	0.428571	0	1	0	4.63473	5.84064	13.3291	1	0	1.94591	3.8712	10.827	10.0783	0.106595	1	0	0.012546
173	2020	-0.282824	13.4927	12.6831	21.8938	0.51301	1.65806	-0.109382	0.428571	0	1	0	3.95124	5.23111	13.315	1	1	1.94591	3.89182	11.137	14.5966	0.124169	1	0	0.0101235
173	2021
174	2012
174	2013
174	2014
174	2015
174	2016
174	2017
174	2018
174	2019
174	2020
174	2021
175	2012
175	2013
175	2014
175	2015
175	2016
175	2017
175	2018
175	2019
175	2020
175	2021
176	2012
176	2013
176	2014
176	2015
176	2016
176	2017
176	2018
176	2019
176	2020
176	2021
177	2012	1.11256	13.435	0	22.5399	0.602019	1.44743	-0.002774	0.333333	0	1	1	5.69036	0	13.19	0	1	2.19722	3.85015	7.373	32.976	0.0209126	1	1	0.0210477
177	2013	-1.75587	13.5676	0	22.6967	0.399113	1.25603	0.03898	0.454545	0	1	1	5.90263	0	13.2963	0	0	2.3979	3.8712	7.863	18.3171	0.0212494	1	1	0.0337778
177	2014	0.227479	13.8662	16.4725	22.9367	0.48312	1.646	0.043627	0.454545	0		0	6.26149	1.38629	13.6523	1	0	2.3979	3.89182	8.27	4.00408	0.0231348	0	1	0.0942745
177	2015	1.05819	13.7514	16.5631	22.8783	0.447863	1.40732	-0.007035	0.375	0		0	6.56948	3.89182	13.4962	1	1	2.07944	3.91202	8.368	16.9908	0.0237619	0	1	0.106515
177	2016	0.180936	13.8594	15.6695	22.7087	0.378894	2.05561	0.012472	0.333333	1		0	6.67834	4.94164	13.5913	1	0	2.19722	3.93183	8.198	6.20657	0.0457942	0	1	0.0978211
177	2017	0.0711994	14.0418	15.8818	22.7335	0.369023	1.72939	0.023832	0.333333	1		0	6.74641	6.51175	13.7736	1	0	2.19722	3.95124	8.432	17.6765	0.0202277	0	1	0.0187064
177	2018	0.845767	14.1526	15.3344	22.7307	0.432418	1.06648	-0.059308	0.333333	0	0	0	4.56435	5.42495	13.4062	1	1	2.19722	3.97029	8.615	7.12336	0.0394105	1	1	0.0505193
177	2019	0.682166	14.0852	15.1442	22.6711	0.384877	1.11913	0.014753	0.333333	0	0	0	4.63473	6.16752	13.6693	1	0	2.19722	3.98898	8.607	7.3679	0.0170931	1	1	0.0511404
177	2020	0.169579	14.5046	15.3414	22.6886	0.32387	1.4959	0.080267	0.333333	0	0	0	5.24702	5.94017	13.875	1	0	2.19722	4.00733	8.872	1.82448	0.0251352	1	1	0.00640306
177	2021	-0.253308	14.1097	0	22.7865	0.352932	1.51991	0.052852	0.333333	1	0	0	5.4848	2.63906	13.8514	0	0	2.19722	3.95124	9.145	10.7608	0.0166304	1	1	0.0567379
178	2012
178	2013
178	2014
178	2015
178	2016
178	2017
178	2018
178	2019
178	2020
178	2021
179	2012
179	2013
179	2014
179	2015
179	2016
179	2017
179	2018
179	2019
179	2020
179	2021
180	2012
180	2013
180	2014
180	2015
180	2016
180	2017
180	2018
180	2019
180	2020
180	2021
181	2012	-1.4219	14.6216	0	23.0818	0.712403	1.08182	0.067936	0.333333	0	0	0	6.76619		13.8724	0	0	2.19722	3.82864	8.895	32.9747	0.0374529	1	0	0.0860331
181	2013	-0.854115	14.2299	0	23.6282	0.806703	1.05127	0.034697	0.333333	0	0	0	7.28276		13.7858	0	0	2.19722	3.85015	9.282	42.4891	0.0584781	1	0	0.100658
181	2014	-1.05406	14.2855	0	23.9299	0.848133	1.32502	0.018775	0.333333	0	0	0	7.35244		13.8415	0	0	2.19722	3.8712	9.212	37.1879	0.0632696	1	0	0.0895386
181	2015	-1.27108	14.2977	0	24.2495	0.800459	1.30713	0.009812	0.333333	0	0	0	7.34472		13.8502	0	0	2.19722	3.89182	9.192	31.7307	0.0795996	1	0	0.0647797
181	2016	-0.892192	14.3634	0	24.5204	0.843706	1.1981	0.012126	0.333333	0	0	0	7.7562		13.8973	0	0	2.19722	3.91202	9.171	24.6511	0.0690572	1	0	0.0353872
181	2017	-0.40791	14.4639	0	24.6609	0.840289	1.04944	0.017999	0.333333	0	0	0	7.33106		14.1501	0	0	2.19722	3.93183	9.236	25.1411	0.0830215	1	0	0.0521819
181	2018	0.251167	14.4113	0	24.7049	0.813805	0.952162	0.023789	0.375	0	0	0	7.31189		14.2097	0	0	2.07944	3.95124	9.239	21.6004	0.0540035	0	0	0.0470917
181	2019	1.39459	14.0796	0	24.6947	0.816847	0.961614	0.016563	0.375	0	0	0	7.3473		14.0722	0	0	2.07944	3.89182	9.512	28.4029	0.064564	0	0	0.0275267
181	2020	1.3942	14.4827	0	24.6431	0.834508	0.926728	-0.023719	0.333333	0	0	0	7.30384		14.0025	0	1	2.19722	3.91202	9.813	30.266	0.0828251	0	0	0.0077655
181	2021
182	2012
182	2013
182	2014
182	2015
182	2016
182	2017
182	2018
182	2019
182	2020
182	2021
183	2012	-1.55467	13.6862	14.9664	23.1177	0.110211	1.41962	0.061768	0.428571	0	0	0	6.02345		13.4419	1	0	1.94591	4.06044	6.948	9.00915	0.132844	1	0	0.00747035
183	2013	-1.45084	13.9809	14.8891	23.217	0.11983	1.37307	0.092094	0.428571	0	0	0	5.43808		13.2958	1	0	1.94591	4.07754	7.336	1.72038	0.130648	1	0	0.00708623
183	2014	-1.2735	13.6936	15.7751	23.3457	0.080649	2.18371	0.109584	0.428571	0	0	0	5.73657		13.3269	1	0	1.94591	4.09434	7.323	-1.52066	0.13052	1	0	0.00411734
183	2015	-0.94891	14.0568	16.2522	23.7107	0.113463	1.45937	0.154854	0.428571	0	0	0	5.94542		14.0013	1	0	1.94591	4.11087	7.618	-6.06558	0.145786	1	0	0.00286112
183	2016	-1.35392	14.0354	16.0956	23.7359	0.072096	1.40098	0.082432	0.428571	0	0	0	6.81564		13.6172	1	0	1.94591	4.12713	7.661	-0.859772	0.130476	1	0	0.00233699
183	2017	-1.25541	14.5149	16.3733	23.8077	0.060306	1.24248	0.087458	0.428571	0	0	0	5.30827		13.9031	1	0	1.94591	3.98898	8.358	0.68121	0.106595	1	0	0.00393858
183	2018	-2.11057	14.6939	16.4014	23.9284	0.138458	0.825767	0.039779	0.428571	0	0	0	5.34711		13.7095	1	0	1.94591	4.00733	8.262	1.95241	0.111264	1	0	0.00233765
183	2019	-1.32362	14.6947	16.3723	23.9737	0.130081	0.87746	0.055228	0.5	0	0	0	6.14847		13.9738	1	0	1.79176	4.02535	7.481	1.43312	0.133688	1	0	0.0021259
183	2020	-1.24479	14.6962	16.7223	24.0321	0.139806	0.8405	0.063642	0.333333	0	0	0	5.52943		13.598	1	0	2.19722	4.04305	7.756	1.29104	0.158148	1	0	0.00256998
183	2021	-0.233494	14.6943	16.6951	24.0929	0.138597	0.877928	0.062773	0.333333	0	0	0	4.72739		13.6384	1	0	2.19722	4.06044	8.04	0.558948	0.12509	1	0	0.0020248
184	2012	-0.244988	13.5476	0	24.5545	0.666268	1.25045	0.034241	0.333333	0	1	1	8.43945		13.3157	0	0	2.70805	3.91202	8.547	34.9502	0.0909685	1	0	0.0463274
184	2013	-0.0396696	13.6747	0	24.7004	0.650706	1.60901	0.069731	0.333333	0	1	1	8.5713		13.4524	0	0	2.70805	3.93183	9.06	21.9852	0.0748706	1	0	0.0152294
184	2014	-0.462279	13.7243	12.6732	24.9673	0.63472	1.64194	0.120966	0.384615	0	1	1	8.62551		13.6491	1	0	2.56495	3.89182	9.501	8.79691	0.0704876	1	0	0.0215924
184	2015	0.194633	13.7539	13.0513	25.2165	0.617805	1.43585	0.124732	0.384615	0	1	1	8.83841		13.5305	1	0	2.56495	3.91202	9.296	-3.4385	0.073173	1	0	0.0136826
184	2016	-1.2206	13.8583	12.8613	25.3915	0.592968	1.21636	0.104904	0.461538	0	1	1	8.98419		13.6507	1	0	2.56495	3.93183	8.871	3.03261	0.0651438	1	0	0.0209849
184	2017	-0.889787	14.0447	12.8033	25.3879	0.552762	1.0734	0.067801	0.538462	0	1	1	9.19786		13.6899	1	0	2.56495	3.95124	8.672	12.8496	0.0658186	1	0	0.0367578
184	2018	-0.215775	13.6881	12.3229	25.2611	0.506327	0.815302	0.007248	0.571429	0	1	1	8.96763		13.1335	1	0	2.63906	3.97029	9.176	22.8878	0.0418434	1	0	0.0315679
184	2019	-0.911759	13.6368	12.2093	25.3043	0.549934	0.989625	-0.027724	0.571429	0	1	1	8.90653		13.3849	1	1	2.63906	3.98898	9.156	17.8816	0.031953	1	0	0.0412592
184	2020	-0.727079	14.2057	0	25.5184	0.557706	1.35975	0.030096	0.615385	0	1	1	8.75258		14.2778	0	0	2.56495	3.8712	9.483	4.42921	0.0502384	1	0	0.0656248
184	2021
185	2012
185	2013
185	2014
185	2015
185	2016
185	2017
185	2018
185	2019
185	2020
185	2021
186	2012
186	2013
186	2014
186	2015
186	2016
186	2017
186	2018
186	2019
186	2020
186	2021
187	2012
187	2013
187	2014
187	2015
187	2016
187	2017
187	2018
187	2019
187	2020
187	2021
188	2012	-1.88528	13.0551	0	24.1592	0.504488	1.35733	0.019185	0.5	1	1	0	6.79234	0	12.8994	0	0	2.30259	3.93183	7.365	29.2028	0.0969941	1	1	0.0919028
188	2013	-0.391998	12.5433	0	24.2998	0.577386	1.05082	0.016826	0.363636	1	1	0	6.3613	0	12.7609	0	0	2.3979	3.95124	7.998	21.9784	0.0988187	1	1	0.0933448
188	2014	0.560342	10.8551	0	24.6811	0.767554	1.19795	-0.135574	0.363636	0	1	0	6.20254	0	12.8882	0	1	2.3979	3.93183	8.291	25.2654	0.0866056	0	1	0.0205875
188	2015	1.8763	12.8644	0	24.7488	0.825853	1.21571	-0.044684	0.363636	0	1	0	6.29157	3.17805	12.5195	0	1	2.3979	3.95124	8.594	29.6733	0.105298	0	1	0.0162241
188	2016
188	2017
188	2018
188	2019	-0.247663	13.5379	0	23.2856	0.256702	1.66105	0.117308	0.333333	0	1	0	5.2933	3.55535	13.2523	0	0	2.19722	3.91202	9.06	-22.3284	0.0132204	1	1	0.126992
188	2020	0.0230296	13.5131	0	23.1785	0.158988	1.65968	0.019718	0.375	0	1	0	4.98361	0.693147	13.1042	0	0	2.07944	3.93183	9.39	0.911642	0.0159645	1	1	0.100806
188	2021
189	2012	-0.260079	12.8566	0	24.4095	0.697281	1.37079	0.021631	0.357143	0	1	0	6.61338	0	13.1356	0	0	2.63906	4.00733	7.999	41.0699	0.0105387	1	1	0.156556
189	2013	-0.491925	13.206	0	24.4058	0.699186	1.05756	0.013814	0.384615	0	1	0	6.20051	0	13.0949	0	0	2.56495	4.02535	8.273	25.5162	0.0112424	1	1	0.0797967
189	2014	0.490175	12.8492	11.5476	24.5719	0.666115	1.2207	0.007493	0.4	0	1	0	7.07834	0	12.748	1	0	2.30259	4.06044	8.839	17.2962	0.0105183	1	1	0.0334048
189	2015	1.38033	12.7714	13.0876	24.5113	0.66883	1.44376	-0.016023	0.333333	0	1	0	7.17702	0	12.8309	1	1	2.48491	4.07754	8.947	8.83442	0.0129093	1	1	0.0483669
189	2016	0.147716	12.4459	11.8152	24.5209	0.60694	1.26727	0.00731	0.333333	0	1	0	6.68461	0	12.7039	1	0	2.48491	4.09434	8.49	11.149	0.0106121	1	1	0.0349962
189	2017	0.592205	12.5357	0	24.5902	0.611346	1.23112	0.016045	0.333333	0	1	0	6.91572	0.693147	12.7813	0	0	2.48491	3.8712	8.738	23.9872	0.0122504	1	1	0.072504
189	2018	0.0918189	12.7568	0	24.5731	0.585336	1.02424	0.020658	0.333333	0	1	0	6.70564	1.79176	13.1758	0	0	2.48491	3.89182	8.859	8.79081	0.0116162	1	1	0.0756841
189	2019	0.0817605	13.0431	0	24.5926	0.582374	1.08564	0.021442	0.333333	0	1	0	6.48464	1.09861	13.1083	0	0	2.48491	3.91202	9.194	15.5458	0.0127911	1	1	0.0708852
189	2020	0.121666	13.2319	11.5108	24.678	0.604078	1.1225	0.019203	0.333333	0	1	0	6.2653	1.60944	13.1786	1	0	2.48491	3.93183	9.528	19.0274	0.0102769	1	1	0.0396785
189	2021
190	2012
190	2013
190	2014
190	2015
190	2016
190	2017
190	2018
190	2019
190	2020
190	2021
191	2012	-0.544853	14.5683	14.1829	22.3184	0.723404	1.06333	0.003514	0.428571	0	1	0	4.5326	1.09861	14.0968	1	0	1.94591	4.00733	9.237	33.2676	0.0217257	1	0	0.0530081
191	2013	1.4258	14.6524	14.3454	22.4607	0.744141	1.11186	0.004098	0.428571	0	1	0	3.82864	1.09861	14.1056	1	0	1.94591	4.02535	9.376	28.5958	0.0193496	1	0	0.048155
191	2014	1.8639	12.8492	0	22.5028	0.758119	1.18599	0.000516	0.428571	1	1	0	6.09807	2.07944	14.0599	0	0	1.94591	3.78419	9.622	27.6468	0.0292657	0	0	0.0357007
191	2015	0.491527	13.866	13.0458	22.6908	0.809664	1.4728	0.005484	0.428571	1	1	0	5.53733	3.93183	13.4844	1	0	1.94591	3.80666	10.297	14.2695	0.0234526	0	0	0.0543308
191	2016	-1.38076	13.2983	0	22.6338	0.791871	1.37609	0.005743	0.428571	1	1	0	4.8752	4.41884	13.2639	0	0	1.94591	4.00733	10.052	23.0921	0.0178619	0	0	0.0504336
191	2017	-1.35336	13.2855	0	22.6759	0.792013	1.1956	0.008894	0.5	1	1	0	3.68888	5.51343	13.5102	0	0	1.79176	4.02535	10.209	23.2753	0.0147518	1	0	0.0124375
191	2018	-1.88516	14.1909	0	22.7739	0.797246	1.02843	0.004234	0.428571	0	1	0	4.59512	3.80666	13.757	0	0	1.94591	3.78419	10.263	10.7527	0.013823	0	0	0.035949
191	2019
191	2020
191	2021
192	2012
192	2013
192	2014
192	2015
192	2016
192	2017
192	2018
192	2019
192	2020
192	2021
193	2012	-0.819376	12.7034	0	22.0114	0.26082	0.987639	0.007959	0.333333	0	1	0	5.39816	0	12.4341	0	0	2.19722	3.97029	4.978	14.5739	0.0566059	1	1	0.00891021
193	2013	-1.08274	12.7576	0	21.9907	0.227402	1.02973	0.021459	0.333333	0	1	0	5.51343	0	12.5133	0	0	2.19722	3.98898	5.492	4.38169	0.0653622	1	1	0.0169836
193	2014	-0.0980979	12.8992	0	21.8537	0.106284	1.19366	0.01573	0.333333	0	1	0	4.97673	0	12.58	0	0	2.19722	4.00733	5.984	-3.34229	0.0859587	1	1	0.052776
193	2015	-0.7081	13.0252	0	21.8687	0.111514	1.5422	0.009521	0.333333	0	1	0	5.56834	0	12.6798	0	0	2.19722	3.71357	6.255	0.76573	0.0926095	1	1	0.0608723
193	2016	0.176514	13.119	0	21.9263	0.130624	2.9266	0.033919	0.375	0	1	0	6.10479	2.48491	12.907	0	0	2.07944	3.73767	6.805	5.65355	0.0903033	0	1	0.063306
193	2017	-0.364885	13.1681	0	21.9599	0.13317	1.41182	0.027549	0.375	0	1	0	6.71174	0.693147	13.0137	0	0	2.07944	3.7612	7.359	-0.796422	0.0807936	1	1	0.0355632
193	2018	-0.850477	12.2155	0	21.8662	0.156592	0.978109	0.00816	0.428571	0	1	0	6.13123	3.3673	12.8932	0	0	1.94591	3.78419	7.506	-17.7393	0.0812805	1	1	0.0269269
193	2019	-1.50248	13.1525	0	21.8541	0.137681	0.906574	0.016388	0.333333	0	1	0	4.99721	0	13.1735	0	0	2.19722	3.80666	6.592	4.39992	0.0785244	1	1	0.0676543
193	2020	-1.10971	13.512	0	21.8656	0.139316	0.8907	0.022331	0.333333	0	1	0	4.60517	0	13.3151	0	0	2.19722	3.82864	7.039	-1.14412	0.0538751	1	1	0.0439535
193	2021	1.2419	13.5789	0	21.8403	0.130256	1.30161	0.001388	0.333333	0	1	0	4.11087	0	13.3721	0	0	2.19722	3.85015	7.516	0.503472	0.0650067	1	1	0.0384804
194	2012
194	2013
194	2014
194	2015
194	2016
194	2017
194	2018	0.413944	14.0327	0	22.6753	0.215138	1.56741	0.153875	0.444444	0	1	0	5.48894	4.91998	13.8594	0	0	2.19722	3.7612	10.854	-23.4549	0.0610955	0	0	0.093211
194	2019	1.2567	15.5015	0	22.6694	0.194626	2.09847	0.04947	0.5	0	1	0	5.46383	5.86079	14.7646	0	0	2.07944	3.7612	11.342	-2.11238	0.0628446	1	0	0.0728848
194	2020	0.310756	13.7826	0	22.8956	0.309441	3.74601	0.047209	0.375	0	1	0	5.55296	5.78074	14.018	0	0	2.07944	3.82864	11.673	7.32713	0.0743097	1	0	0.0678804
194	2021
195	2012
195	2013
195	2014
195	2015
195	2016
195	2017
195	2018
195	2019
195	2020
195	2021
196	2012
196	2013
196	2014
196	2015
196	2016
196	2017
196	2018
196	2019
196	2020
196	2021
197	2012
197	2013
197	2014
197	2015
197	2016
197	2017
197	2018
197	2019
197	2020
197	2021
198	2012	-0.566347	12.9232	0	21.4628	0.182733	2.73777	0.141795	0.375	0	0	0	6.19032		12.6336	0	0	2.07944	3.7612	7.293	15.9264	0.0670535	1	0	0.00937698
198	2013	-0.780232	12.6149	0	21.5686	0.167416	2.46852	0.097659	0.375	0	0	0	6.4552		12.6292	0	0	2.07944	3.91202	7.167	-18.5291	0.103804	1	0	0.00854444
198	2014	1.37089	13.1291	0	21.6777	0.167517	3.11177	0.131492	0.333333	0	0	0	4.98361		12.5714	0	0	2.19722	3.93183	7.77	-9.05484	0.092783	1	0	0.0294648
198	2015	0.502599	13.1443	0	21.8727	0.175971	4.32211	0.15142	0.333333	0	0	0	6.15273		12.6892	0	0	2.19722	3.95124	8.323	-11.0382	0.0734605	1	0	0.027507
198	2016
198	2017
198	2018
198	2019	-0.16385	13.4831	0	22.3296	0.126889	1.66442	0.129007	0.333333	0	0	0	5.14749		13.3748	0	0	2.19722	4.02535	9.056	-25.296	0.05793	1	0	0.0104709
198	2020	-0.285808	13.7361	0	22.5646	0.110156	1.39171	0.116508	0.333333	0	0	0	5.0814		13.4505	0	0	2.19722	4.04305	9.424	-32.181	0.0528371	1	0	0.00887722
198	2021
199	2012	-0.17719	15.3737	19.9415	25.4014	0.7436	1.45336	0.077249	0.375	1	1	0	8.02191	0	14.9934	1	0	2.07944	4.06044	9.936	7.7701	0.0407016	1	0	0.0860433
199	2013	-0.599975	15.4229	20.2055	25.6189	0.734734	1.4661	0.090652	0.375	1	1	0	8.04431	0	14.8323	1	0	2.07944	4.07754	10.237	-7.27299	0.0427828	1	0	0.066048
199	2014	-1.89637	15.7892	20.2622	25.7746	0.711123	1.42275	0.098313	0.333333	1	1	0	8.182	0	15.166	1	0	2.19722	4.09434	10.445	-21.6947	0.0348325	1	0	0.0378008
199	2015	-1.94939	15.7581	21.1576	25.809	0.699646	1.52729	0.079412	0.333333	1	1	0	8.41936	0	15.1214	1	0	2.19722	4.11087	11.076	-34.886	0.0514177	1	0	0.0962223
199	2016	-0.858348	15.6398	20.7253	25.9293	0.698834	1.50713	0.090242	0.375	1	1	0	9.29835	0	14.9938	1	0	2.07944	4.12713	10.49	-17.2458	0.0504947	1	0	0.101895
199	2017	-1.2923	15.7644	21.2073	26.0938	0.689094	1.90501	0.113296	0.428571	1	1	0	8.7389	4.31749	15.1041	1	0	1.94591	4.14313	10.61	2.60037	0.0407646	1	0	0.112998
199	2018	-1.12959	16.0773	21.3934	26.2497	0.630963	1.48192	0.113161	0.333333	1	1	0	8.85295	5.24702	15.23	1	0	1.79176	4.15888	10.854	-22.4941	0.0218852	1	0	0.0166413
199	2019	-1.43188	15.9731	21.5975	26.3686	0.604033	1.9906	0.09297	0.333333	1	1	0	9.25531	4.47734	15.1232	1	0	2.19722	4.17439	11.342	-2.02425	0.0190384	1	0	0.0160709
199	2020	-2.00082	16.0293	21.6702	26.3553	0.5814	1.90892	0.079259	0.375	1		0	8.8498	4.77912	14.8596	1	0	2.07944	4.18965	11.673	-8.14057	0.0213003	1	0	0.0201029
199	2021
200	2012	-0.0274588	12.4427	0	23.5253	0.830865	1.14843	0.002349	0.333333	0	1	0	8.15766		12.298	0	0	2.19722	3.68888	10.07	41.0479	0.0358543	0	0	0.0376526
200	2013	0.89116	13.241	0	23.7093	0.849184	1.19034	0.022165	0.333333	0	1	0	8.04783		13.0093	0	0	2.19722	3.71357	10.937	23.5951	0.0216472	0	0	0.0323056
200	2014	2.47966	13.1904	0	23.8794	0.852878	1.30957	0.02752	0.333333	0	1	1	7.80588		12.9769	0	0	2.19722	3.73767	11.015	31.3678	0.0403149	0	0	0.0462187
200	2015	-0.332439	13.4104	0	24.0757	0.86348	1.23015	0.012194	0.333333	0	1	1	8.38343		13.0677	0	0	2.19722	3.7612	10.459	25.5927	0.0245366	1	0	0.0457779
200	2016	-0.632056	13.4306	0	24.1913	0.864875	1.11802	0.014112	0.333333	0	1	1	7.98786		13.1244	0	0	2.19722	3.78419	10.303	29.3058	0.0142225	1	0	0.0111748
200	2017
200	2018	-1.03077	12.4684	0	24.2676	0.850991	0.979319	0.013327	0.333333	1	1	1	7.73936		13.4611	0	0	2.19722	3.73767	10.402	26.9372	0.00922742	1	0	0.0378546
200	2019	-0.694996	13.6231	0	24.2565	0.82546	0.987533	0.009632	0.6	1	1	1	7.59337		13.3152	0	0	1.60944	3.7612	9.417	31.54	0.0115374	0	0	0.0082249
200	2020
[truncated: 29,291 more rows]
